# Supplementary material for: MARCH2 inhibits avian leukosis virus replication by targeting gp85 for ubiquitination and degradation
Source: J Virol. 2025 Dec 3;99(12):e01616-25. doi: 10.1128/jvi.01616-25 (PMC12724284; doi:10.1128/jvi.01616-25)
Supplement: Table S1 — Relative expression of chicken genes upon ALV-A infection at 120 hpi. [file jvi.01616-25-s0003.xlsx]

## Sheet: S1 Table
Table S1 Relative expression of chicken genes upon ALV-A infection at 120 hpi
Gene_ID	ALV_120h_FPKM	WT_120h_FPKM	log2FoldChange	pvalue	qvalue	sig	Gene_ID	WT1_48h_count	WT2_48h_count	WT3_48h_count	WT1_120h_count	WT2_120h_count	WT3_120h_count	ALV1_120h_count	ALV2_120h_count	ALV3_120h_count	WT1_120h_FPKM	WT2_120h_FPKM	WT3_120h_FPKM	ALV1_120h_FPKM	ALV2_120h_FPKM	ALV3_120h_FPKM	WT_120h_FPKM	ALV_120h_FPKM	Gene_ID	entrez_ID	uniprot_ID	symbol	nr	nr_description	KEGG	KEGG_name	KEGG_description	GO-BiologicalProcess	GO-MolecularFunction	GO-CellularComponent
ENSGALG00000000003	0.05794	0.0781	-0.489484	0.415023037835853	0.525931475683577	no	ENSGALG00000000003	38	23	25	6	7	20	10	7	6	0.04402	0.05032	0.13997	0.07712	0.05283	0.04386	0.0781	0.05794	ENSGALG00000000003	426934	E1C5A8	PANX2	XP_015128554.2	LOW QUALITY PROTEIN: pannexin-2 isoform X1	K20857	PANX2_3	pannexin 2/3	GO:0006812//cation transport;GO:0007267//cell-cell signaling;GO:0032732//positive regulation of interleukin-1 production;GO:0055085//transmembrane transport	GO:0022829//wide pore channel activity	GO:0005886//plasma membrane;GO:0005921//gap junction;GO:0016021//integral component of membrane
ENSGALG00000000011	18.7764	30.4804	-0.748157	2.57E-11	2.03E-10	down	ENSGALG00000000011	1231	1203	1221	1939	1763	1740	1044	1154	1000	33.2875	29.6577	28.4958	18.8404	20.3826	17.1062	30.4804	18.7764	ENSGALG00000000011	-	F1NPB6	-	-	-	-	-	-	-	-	-
ENSGALG00000000038	0.05199	0.0789	-0.656718	0.703857459432639	0.783233524453809	no	ENSGALG00000000038	0	0	0	2	2	4	2	1	2	0.06088	0.05966	0.11616	0.064	0.03132	0.06066	0.0789	0.05199	ENSGALG00000000038	CTRB1-201	H9KYN7	-	-	-	-	-	-	GO:0006508//proteolysis	GO:0004252//serine-type endopeptidase activity	-
ENSGALG00000000044	0.03602	0.18921	-2.42055	0.006476859420368	0.015033664525257	no	ENSGALG00000000044	0	0	1	31	40	33	3	8	8	0.17307	0.21882	0.17575	0.01761	0.04595	0.0445	0.18921	0.03602	ENSGALG00000000044	429301	F1NMX3	WFIKKN1	XP_040503687.1	WAP Kazal immunoglobulin Kunitz and NTR domain-containing protein 1	K23621	WFIKKN	WAP, Kazal, immunoglobulin, Kunitz and NTR domain-containing protein	GO:0010951//negative regulation of endopeptidase activity;GO:0030512//negative regulation of transforming growth factor beta receptor signaling pathway;GO:2000272//negative regulation of receptor activity	GO:0004867//serine-type endopeptidase inhibitor activity;GO:0008191//metalloendopeptidase inhibitor activity;GO:0048019//receptor antagonist activity;GO:0050431//transforming growth factor beta binding	GO:0005615//extracellular space
ENSGALG00000000048	18.6566	10.5089	0.792781739153459	1.38E-06	6.09E-06	up	ENSGALG00000000048	1037	1025	905	1152	1181	1240	1521	2375	2165	10.4001	10.4476	10.6791	14.4344	22.0597	19.4757	10.5089	18.6566	ENSGALG00000000048	776719	A0A1D5PUC0	LOC776719	XP_046760013.1	V-type proton ATPase catalytic subunit A-like isoform X2	K02145	ATPeV1A	V-type H+-transporting ATPase subunit A [EC:7.1.2.2]	GO:0015986//ATP synthesis coupled proton transport;GO:1902600//hydrogen ion transmembrane transport	GO:0005524//ATP binding;GO:0046933//proton-transporting ATP synthase activity, rotational mechanism;GO:0046961//proton-transporting ATPase activity, rotational mechanism	GO:0033180//proton-transporting V-type ATPase, V1 domain
ENSGALG00000000055	23.9309	17.0033	0.447751658223971	5.38E-05	0.000184766761935	no	ENSGALG00000000055	1776	1701	1625	1439	1674	1674	1973	2264	2186	15.6969	17.8933	17.4196	22.6238	25.4086	23.7604	17.0033	23.9309	ENSGALG00000000055	LAMTOR3-204	A0A452J856	-	-	-	-	-	-	GO:0032008//positive regulation of TOR signaling;GO:0071230//cellular response to amino acid stimulus	-	GO:0071986//Ragulator complex
ENSGALG00000000059	0.02872	0.24311	-3.10734	0.001791334706192	0.004677017074851	down	ENSGALG00000000059	1	1	0	17	11	25	1	2	3	0.24015	0.15227	0.3369	0.01485	0.02907	0.04223	0.24311	0.02872	ENSGALG00000000059	-	F1NMU4	-	-	-	-	-	-	-	-	-
ENSGALG00000000067	8.26962	6.37143	0.344135047125535	0.074301574734568	0.128856818591144	no	ENSGALG00000000067	567	548	543	413	375	433	348	600	568	6.61419	5.88491	6.6152	5.85856	9.88618	9.06411	6.37143	8.26962	ENSGALG00000000067	425255	E1C4L3	SPR	XP_423038.2	sepiapterin reductase	K00072	SPR	sepiapterin reductase [EC:1.1.1.153]	GO:0006729//tetrahydrobiopterin biosynthetic process	GO:0004757//sepiapterin reductase activity	-
ENSGALG00000000071	10.8385	12.6428	-0.275839	0.001654456379863	0.004350181477712	no	ENSGALG00000000071	1263	1267	1202	1562	1637	1652	1405	1249	1308	12.4934	12.8301	12.6048	11.813	10.2781	10.4245	12.6428	10.8385	ENSGALG00000000071	101750305	E1C4L2	DDIAS	XP_046760696.1	DNA damage-induced apoptosis suppressor protein isoform X2	-	-	-	GO:1902230//negative regulation of intrinsic apoptotic signaling pathway in response to DNA damage	-	GO:0005634//nucleus;GO:0005737//cytoplasm
ENSGALG00000000081	0.06204	0.02087	1.57999925503188	0.370700090405429	0.481527465464832	no	ENSGALG00000000081	0	0	0	1	0	5	1	5	11	0.01085	0	0.05175	0.0114	0.05581	0.11891	0.02087	0.06204	ENSGALG00000000081	IL4I1-201	F1NM87	-	-	-	-	-	-	GO:0009063//cellular amino acid catabolic process	GO:0001716//L-amino-acid oxidase activity;GO:0016491//oxidoreductase activity;GO:0046592//polyamine oxidase activity	-
ENSGALG00000000086	33.6842	24.5287	0.420541995831497	0.006412366263791	0.014898848718219	no	ENSGALG00000000086	2691	2532	2662	2649	2996	2773	2788	4157	4109	23.685	26.2491	23.6521	26.2041	38.2403	36.6081	24.5287	33.6842	ENSGALG00000000086	421147	F1NM85	TIMM17B	XP_024999477.1	mitochondrial import inner membrane translocase subunit Tim17-A isoform X1	K17795	TIM17	mitochondrial import inner membrane translocase subunit TIM17	GO:0030150//protein import into mitochondrial matrix	GO:0008320//protein transmembrane transporter activity	GO:0005744//mitochondrial inner membrane presequence translocase complex;GO:0031305//integral component of mitochondrial inner membrane
ENSGALG00000000091	10.5418	8.6613	0.231258834376942	0.003433903592716	0.008453515111835	no	ENSGALG00000000091	1966	1901	1965	1345	1441	1658	1815	1593	1740	8.05504	8.45651	9.47236	11.4263	9.81547	10.3835	8.6613	10.5418	ENSGALG00000000091	419028	A0A3Q2UIH9	INTS4	XP_025002705.1	integrator complex subunit 4 isoform X4	K13141	INTS4	integrator complex subunit 4	GO:0016180//snRNA processing	-	GO:0032039//integrator complex
ENSGALG00000000094	55.3999	32.6485	0.730679432880107	6.40E-05	0.00021720746584	up	ENSGALG00000000094	2100	2110	2229	2524	2354	2344	2679	4794	4258	34.9828	31.9708	30.9921	39.0322	68.3618	58.8058	32.6485	55.3999	ENSGALG00000000094	ADIPOR1-201	A0A3Q2UGK1	-	-	-	-	-	-	-	-	-
ENSGALG00000000102	2.34802	2.64638	-0.230481	0.237772973878158	0.337975167025528	no	ENSGALG00000000102	156	169	192	92	86	91	90	71	66	2.77633	2.5431	2.6197	2.85503	2.2044	1.98462	2.64638	2.34802	ENSGALG00000000102	421149	A0A1D5NTD4	UBE2T	XP_046760154.1	ubiquitin-conjugating enzyme E2 T isoform X2	K13960	UBE2T	ubiquitin-conjugating enzyme E2 T [EC:2.3.2.23]	GO:0000209//protein polyubiquitination;GO:0006974//cellular response to DNA damage stimulus	GO:0005524//ATP binding;GO:0061631//ubiquitin conjugating enzyme activity	GO:0005634//nucleus
ENSGALG00000000104	2.1344	1.25505	0.710826381890381	0.000240251970862	0.000739845419638	up	ENSGALG00000000104	228	218	262	136	127	98	211	199	176	1.44677	1.32387	0.99452	2.35954	2.17803	1.86562	1.25505	2.1344	ENSGALG00000000104	395100	Q2TV23	LOC395100	XP_015154168.2	cryptochrome 4 isoform X1	-	-	-	GO:0009646//response to absence of light;GO:0032922//circadian regulation of gene expression;GO:0043153//entrainment of circadian clock by photoperiod	GO:0003677//DNA binding;GO:0003904//deoxyribodipyrimidine photo-lyase activity;GO:0071949//FAD binding	GO:0005634//nucleus;GO:0005737//cytoplasm;GO:0005829//cytosol
ENSGALG00000000106	24.6894	33.6599	-0.50461	1.27E-09	8.21E-09	no	ENSGALG00000000106	2505	2713	2664	4185	4332	4428	3402	2672	2967	33.3964	33.8746	33.7086	28.538	21.9377	23.5924	33.6599	24.6894	ENSGALG00000000106	421150	E1C2I6	LRIF1	XP_046760116.1	ligand-dependent nuclear receptor-interacting factor 1 isoform X1	K23220	LRIF1	ligand-dependent nuclear receptor-interacting factor 1	GO:0006355//regulation of transcription, DNA-templated	GO:0042974//retinoic acid receptor binding	-
ENSGALG00000000107	0.0455	0.03243	0.463713102809771	0.753634526283129	0.822242090061968	no	ENSGALG00000000107	0	0	0	1	5	3	2	7	3	0.0111	0.0544	0.03178	0.02334	0.07997	0.03319	0.03243	0.0455	ENSGALG00000000107	417040	A5HUJ9	TRIM7.1	NP_001385147.1	tripartite motif-containing protein 7	K12000	TRIM7	tripartite motif-containing protein 7	GO:0016567//protein ubiquitination	GO:0008270//zinc ion binding;GO:0061630//ubiquitin protein ligase activity	GO:0005737//cytoplasm
ENSGALG00000000109	5.68177	5.60398	-0.01955	0.915154939301644	0.941479036768435	no	ENSGALG00000000109	343	329	303	279	297	340	242	330	314	5.24448	5.47061	6.09685	4.78188	6.38208	5.88135	5.60398	5.68177	ENSGALG00000000109	769005	E1C2H6	AFMID	XP_040505808.1	kynurenine formamidase isoform X2	K01432	AFMID	arylformamidase [EC:3.5.1.9]	GO:0019441//tryptophan catabolic process to kynurenine;GO:0034354//'de novo' NAD biosynthetic process from tryptophan	GO:0004061//arylformamidase activity	GO:0005634//nucleus;GO:0005737//cytoplasm;GO:0005829//cytosol
ENSGALG00000000112	0.01861	0.38246	-4.38458	2.42E-05	8.80E-05	down	ENSGALG00000000112	0	1	0	62	28	15	0	2	3	0.68569	0.30344	0.15825	0	0.02276	0.03306	0.38246	0.01861	ENSGALG00000000112	PLP1-201	F1NM63	-	-	-	-	-	-	GO:0022010//central nervous system myelination;GO:0031175//neuron projection development;GO:0061564//axon development	GO:0019911//structural constituent of myelin sheath	GO:0005886//plasma membrane;GO:0016021//integral component of membrane;GO:0043209//myelin sheath
ENSGALG00000000115	0.01456	0.01461	0.017764300874043	0.996784131387647	NA	no	ENSGALG00000000115	0	0	0	1	0	0	0	0	1	0.04382	0	0	0	0	0.04367	0.01461	0.01456	ENSGALG00000000115	SLURP1-201	Q8AV77	-	-	-	-	-	-	GO:0030154//cell differentiation	-	-
ENSGALG00000000122	444.19	336.306	0.371039631679516	0.051815239126769	0.094464806370802	no	ENSGALG00000000122	22606	22625	23483	27943	28008	26770	22997	44614	36942	348.372	342.164	318.381	301.388	572.258	458.924	336.306	444.19	ENSGALG00000000122	RACK1-201	P63247	-	-	-	-	-	-	GO:0001934//positive regulation of protein phosphorylation;GO:0007165//signal transduction;GO:0016567//protein ubiquitination;GO:0030178//negative regulation of Wnt signaling pathway;GO:0032880//regulation of protein localization;GO:0051302//regulation of cell division;GO:0072344//rescue of stalled ribosome;GO:2000114//regulation of establishment of cell polarity;GO:2000543//positive regulation o…	GO:0005080//protein kinase C binding;GO:0043022//ribosome binding	GO:0005634//nucleus;GO:0005737//cytoplasm;GO:0005829//cytosol;GO:0005886//plasma membrane;GO:0015935//small ribosomal subunit;GO:0030425//dendrite;GO:0043025//neuronal cell body;GO:0043204//perikaryon;GO:0048471//perinuclear region of cytoplasm
ENSGALG00000000129	27.0551	12.2695	1.10509611573689	2.71E-13	2.67E-12	up	ENSGALG00000000129	2688	2935	2861	1151	1306	1502	2171	3125	3033	10.9656	12.1922	13.6507	21.7421	30.6307	28.7925	12.2695	27.0551	ENSGALG00000000129	425450	E1C2G1	TCF25	XP_423211.3	transcription factor 25	K24970	TCF25	transcription factor 25	-	-	GO:1990112//RQC complex
ENSGALG00000000137	30.1149	21.2387	0.460298940278199	0.000332640153362	0.000995332770649	no	ENSGALG00000000137	1246	1243	1062	825	802	807	959	1170	1168	22.0797	21.0328	20.6035	26.9801	32.2163	31.1482	21.2387	30.1149	ENSGALG00000000137	SNRPE-204	P62303	-	-	-	-	-	-	GO:0000387//spliceosomal snRNP assembly;GO:0000398//mRNA splicing, via spliceosome	GO:0003723//RNA binding	GO:0005634//nucleus;GO:0005682//U5 snRNP;GO:0005685//U1 snRNP;GO:0005686//U2 snRNP;GO:0005687//U4 snRNP;GO:0005829//cytosol;GO:0034709//methylosome;GO:0034715//pICln-Sm protein complex;GO:0034719//SMN-Sm protein complex;GO:0046540//U4/U6 x U5 tri-snRNP complex;GO:0071005//U2-type precatalytic spliceosome;GO:0071007//U2-type catalytic step 2 spliceosome;GO:0071011//precatalytic spliceosome
ENSGALG00000000141	0.01945	0.14794	-2.95252	0.018121707538035	0.037643074166536	no	ENSGALG00000000141	0	2	0	8	3	21	1	1	2	0.11464	0.04212	0.28707	0.01506	0.01474	0.02856	0.14794	0.01945	ENSGALG00000000141	BLB1-201	A5HUL2	-	-	-	-	-	-	GO:0002250//adaptive immune response;GO:0002381//immunoglobulin production involved in immunoglobulin mediated immune response;GO:0002503//peptide antigen assembly with MHC class II protein complex;GO:0019886//antigen processing and presentation of exogenous peptide antigen via MHC class II;GO:0050870//positive regulation of T cell activation	GO:0023026//MHC class II protein complex binding	GO:0042613//MHC class II protein complex
ENSGALG00000000142	28.6017	22.2596	0.312078633801139	0.000234612540224	0.000723243799335	no	ENSGALG00000000142	1880	1792	2025	1780	1784	1934	2228	2128	2381	22.1225	21.7266	22.9297	29.1082	27.2105	29.4865	22.2596	28.6017	ENSGALG00000000142	CEPT1-203	F1NT05	-	-	-	-	-	-	GO:0006646//phosphatidylethanolamine biosynthetic process;GO:0006657//CDP-choline pathway	GO:0004142//diacylglycerol cholinephosphotransferase activity;GO:0004307//ethanolaminephosphotransferase activity	GO:0005789//endoplasmic reticulum membrane;GO:0005794//Golgi apparatus;GO:0016021//integral component of membrane
ENSGALG00000000146	34.063	37.3492	-0.183525	0.00811694200485	0.018367408115314	no	ENSGALG00000000146	7314	7144	7074	8477	8180	8690	7398	6956	7696	38.3266	36.2404	37.4805	35.1607	32.3569	34.6715	37.3492	34.063	ENSGALG00000000146	425418	E1C1S5	SUPT6H	XP_015151562.2	transcription elongation factor SPT6	K11292	SUPT6H	transcription elongation factor SPT6	GO:0006368//transcription elongation from RNA polymerase II promoter;GO:0032968//positive regulation of transcription elongation from RNA polymerase II promoter;GO:0034728//nucleosome organization;GO:0042789//mRNA transcription from RNA polymerase II promoter	GO:0003677//DNA binding;GO:0031491//nucleosome binding;GO:0042393//histone binding	GO:0008023//transcription elongation factor complex
ENSGALG00000000150	325.75	260.969	0.28516878849097	0.078959938859516	0.135780456650367	no	ENSGALG00000000150	23750	23310	23536	30547	30872	29820	26513	43455	38959	267.974	265.382	249.551	244.494	392.206	340.551	260.969	325.75	ENSGALG00000000150	RPL9-201	A0A1D5NVI1	-	-	-	-	-	-	GO:0002181//cytoplasmic translation	GO:0003735//structural constituent of ribosome;GO:0019843//rRNA binding	GO:0022625//cytosolic large ribosomal subunit
ENSGALG00000000151	0.01959	0.01724	0.156564121520575	0.910901295507183	0.938217029809898	no	ENSGALG00000000151	0	4	0	4	4	1	1	2	7	0.02332	0.02285	0.00556	0.00613	0.01199	0.04066	0.01724	0.01959	ENSGALG00000000151	415600	A0A1D5P884	ADAMTS19	XP_413968.4	A disintegrin and metalloproteinase with thrombospondin motifs 19 isoform X1	K08633	ADAMTS19	a disintegrin and metalloproteinase with thrombospondin motifs 19 [EC:3.4.24.-]	GO:0006508//proteolysis;GO:0030198//extracellular matrix organization	GO:0004222//metalloendopeptidase activity;GO:0046872//metal ion binding	GO:0005576//extracellular region;GO:0031012//extracellular matrix
ENSGALG00000000156	60.8071	94.2095	-0.673039	4.29E-06	1.76E-05	down	ENSGALG00000000156	4349	4530	4558	13616	12408	11063	6214	8493	8207	105.931	94.5922	82.1057	50.8192	67.9803	63.6218	94.2095	60.8071	ENSGALG00000000156	BRD2-202	F1NS89	-	-	-	-	-	-	GO:0006338//chromatin remodeling;GO:0006355//regulation of transcription, DNA-templated	GO:0070577//lysine-acetylated histone binding	GO:0000785//chromatin;GO:0005634//nucleus
ENSGALG00000000161	1.58357	2.94293	-0.950739	1.44E-08	8.19E-08	down	ENSGALG00000000161	252	234	192	237	253	238	140	116	117	2.93898	3.07433	2.81549	1.825	1.47998	1.44572	2.94293	1.58357	ENSGALG00000000161	415601	A0A3Q2TUS9	ISOC1	XP_413969.3	isochorismatase domain-containing protein 1	-	-	-	-	-	GO:0005737//cytoplasm
ENSGALG00000000162	4.23496	1.50621	1.45949142944805	6.63E-10	4.42E-09	up	ENSGALG00000000162	258	217	260	84	80	86	152	288	232	1.55284	1.44917	1.51661	2.95377	5.4776	4.27351	1.50621	4.23496	ENSGALG00000000162	DMB1-201	A5HUL6	-	-	-	-	-	-	GO:0002250//adaptive immune response;GO:0002381//immunoglobulin production involved in immunoglobulin mediated immune response;GO:0002503//peptide antigen assembly with MHC class II protein complex;GO:0006955//immune response;GO:0019886//antigen processing and presentation of exogenous peptide antigen via MHC class II;GO:0050870//positive regulation of T cell activation	GO:0023026//MHC class II protein complex binding	GO:0016021//integral component of membrane;GO:0042613//MHC class II protein complex
ENSGALG00000000164	0.04567	0.17512	-1.98005	0.045393834002954	0.084244713523354	no	ENSGALG00000000164	0	0	0	13	13	18	3	2	6	0.15916	0.15596	0.21023	0.03861	0.02519	0.0732	0.17512	0.04567	ENSGALG00000000164	MYBPHL-201	E1C597	-	-	-	-	-	-	-	-	GO:0031672//A band
ENSGALG00000000168	0	0.00489	-0.944023	0.830400932563004	NA	no	ENSGALG00000000168	0	0	0	0	0	1	0	0	0	0	0	0.01467	0	0	0	0.00489	0	ENSGALG00000000168	ADORA1-201	P49892	-	-	-	-	-	-	GO:0001973//adenosine receptor signaling pathway;GO:0007186//G-protein coupled receptor signaling pathway	GO:0001609//G-protein coupled adenosine receptor activity;GO:0004930//G-protein coupled receptor activity	GO:0005887//integral component of plasma membrane;GO:0030425//dendrite;GO:0045202//synapse
ENSGALG00000000172	0.01433	0.02619	-1.00463	0.797930478808086	NA	no	ENSGALG00000000172	0	0	0	0	1	3	2	0	0	0	0.02004	0.05852	0.04299	0	0	0.02619	0.01433	ENSGALG00000000172	MYOG-203	P17920	-	-	-	-	-	-	GO:0006357//regulation of transcription from RNA polymerase II promoter;GO:0008285//negative regulation of cell proliferation;GO:0010831//positive regulation of myotube differentiation;GO:0014737//positive regulation of muscle atrophy;GO:0014842//regulation of skeletal muscle satellite cell proliferation;GO:0014873//response to muscle activity involved in regulation of muscle adaptation;GO:001487…	GO:0000978//RNA polymerase II core promoter proximal region sequence-specific DNA binding;GO:0000981//RNA polymerase II transcription factor activity, sequence-specific DNA binding;GO:0003700//transcription factor activity, sequence-specific DNA binding;GO:0031490//chromatin DNA binding;GO:0042802//identical protein binding;GO:0043425//bHLH transcription factor binding;GO:0046983//protein dimeriz…	GO:0005634//nucleus;GO:0005667//transcription factor complex;GO:0032993//protein-DNA complex
ENSGALG00000000184	0.019	0.0123	0.601779932017387	0.694341781101748	0.775480827783939	no	ENSGALG00000000184	0	1	0	2	0	2	1	0	5	0.01889	0	0.01802	0.00993	0	0.04706	0.0123	0.019	ENSGALG00000000184	769933	A0A3Q3AQ10	SLC27A6	XP_001233248.2	long-chain fatty acid transport protein 6 isoform X1	K08749	SLC27A6	solute carrier family 27 (fatty acid transporter), member 6	GO:0001676//long-chain fatty acid metabolic process;GO:0015909//long-chain fatty acid transport	GO:0004467//long-chain fatty acid-CoA ligase activity;GO:0005324//long-chain fatty acid transporter activity;GO:0031957//very long-chain fatty acid-CoA ligase activity	GO:0016021//integral component of membrane
ENSGALG00000000189	3.6181	5.28903	-0.623027	0.002864400732556	0.007149078517861	down	ENSGALG00000000189	1562	1478	1519	904	787	1175	937	402	516	5.12998	4.37627	6.36083	5.58949	2.34706	2.91774	5.28903	3.6181	ENSGALG00000000189	415602	A0A1L1RZ67	YTHDC2	XP_025000689.1	3\\'-5\\' RNA helicase YTHDC2 isoform X2	K20099	YTHDC2	ATP-dependent RNA helicase YTHDC2 [EC:3.6.4.13]	-	-	-
ENSGALG00000000201	7.13954	2.75724	1.33353927437132	1.01E-16	1.44E-15	up	ENSGALG00000000201	789	839	852	368	448	409	791	1092	1149	2.54267	3.03321	2.69584	5.74519	7.76276	7.91066	2.75724	7.13954	ENSGALG00000000201	PLEKHM1-201	F1NS53	-	-	-	-	-	-	-	-	-
ENSGALG00000000208	0.92215	0.84351	0.068082046886039	0.744493245675937	0.815219908710053	no	ENSGALG00000000208	543	519	568	181	115	167	195	101	187	1.0111	0.6295	0.88994	1.14508	0.58048	1.04089	0.84351	0.92215	ENSGALG00000000208	415603	F1NS46	MCC	XP_004949334.1	colorectal mutant cancer protein isoform X3	-	-	-	GO:0090090//negative regulation of canonical Wnt signaling pathway	GO:0005509//calcium ion binding	GO:0005737//cytoplasm
ENSGALG00000000215	3.84231	6.26572	-0.774377	2.43E-06	1.03E-05	down	ENSGALG00000000215	851	885	907	826	744	885	648	337	445	6.47125	5.71167	6.61424	5.33665	2.71637	3.47391	6.26572	3.84231	ENSGALG00000000215	769972	F1NS39	DCP2	XP_004949329.1	m7GpppN-mRNA hydrolase isoform X1	K12613	DCP2	mRNA-decapping enzyme subunit 2 [EC:3.6.1.62]	GO:0000184//nuclear-transcribed mRNA catabolic process, nonsense-mediated decay;GO:0000290//deadenylation-dependent decapping of nuclear-transcribed mRNA	GO:0003723//RNA binding;GO:0030145//manganese ion binding;GO:0050072//m7G(5')pppN diphosphatase activity	GO:0000932//cytoplasmic mRNA processing body;GO:0005737//cytoplasm
ENSGALG00000000217	0.00373	0.02469	-2.79132	0.132216629945258	0.210034147749087	no	ENSGALG00000000217	1	0	0	1	6	7	1	0	1	0.00546	0.03212	0.03649	0.00574	0	0.00544	0.02469	0.00373	ENSGALG00000000217	421155	E1BZT6	PPFIA4	XP_040508805.1	liprin-alpha-4 isoform X5	-	-	-	GO:0050808//synapse organization	-	GO:0005737//cytoplasm;GO:0048786//presynaptic active zone
ENSGALG00000000220	2.40508	4.62631	-1.01217	7.16E-12	6.02E-11	down	ENSGALG00000000220	640	673	640	1567	1598	1746	1093	659	670	4.53232	4.52909	4.81753	3.32321	1.96105	1.93097	4.62631	2.40508	ENSGALG00000000220	415607	E1BZS9	APC	XP_046761946.1	adenomatous polyposis coli protein isoform X12	K02085	APC	adenomatosis polyposis coli protein	GO:0000281//mitotic cytokinesis;GO:0001708//cell fate specification;GO:0006974//cellular response to DNA damage stimulus;GO:0007026//negative regulation of microtubule depolymerization;GO:0007094//mitotic spindle assembly checkpoint;GO:0007389//pattern specification process;GO:0007399//nervous system development;GO:0008285//negative regulation of cell proliferation;GO:0008286//insulin receptor si…	GO:0008013//beta-catenin binding;GO:0008017//microtubule binding;GO:0019887//protein kinase regulator activity;GO:0019901//protein kinase binding;GO:0031625//ubiquitin protein ligase binding;GO:0045295//gamma-catenin binding;GO:0051010//microtubule plus-end binding;GO:0070840//dynein complex binding	GO:0000776//kinetochore;GO:0005654//nucleoplasm;GO:0005794//Golgi apparatus;GO:0005813//centrosome;GO:0005881//cytoplasmic microtubule;GO:0005912//adherens junction;GO:0005923//bicellular tight junction;GO:0016328//lateral plasma membrane;GO:0016342//catenin complex;GO:0030027//lamellipodium;GO:0030877//beta-catenin destruction complex;GO:0032587//ruffle membrane;GO:0048471//perinuclear region of…
ENSGALG00000000223	34.0103	29.6261	0.15658087759838	0.216705275711073	0.313983919733186	no	ENSGALG00000000223	1046	1045	1057	1859	1835	1787	1700	2118	2197	30.815	29.8057	28.2576	29.6221	36.1209	36.2879	29.6261	34.0103	ENSGALG00000000223	TMEM183A-202	Q5F330	-	-	-	-	-	-	GO:0031647//regulation of protein stability	-	GO:0016021//integral component of membrane;GO:0019005//SCF ubiquitin ligase complex
ENSGALG00000000225	0.25266	0.72301	-1.57244	0.002404211746917	0.006102124087731	down	ENSGALG00000000225	4	0	10	97	77	89	31	17	40	0.81753	0.63593	0.71557	0.27465	0.14741	0.33593	0.72301	0.25266	ENSGALG00000000225	MGAT4C-203	F1NKS3	-	-	-	-	-	-	GO:0006487//protein N-linked glycosylation	GO:0008375//acetylglucosaminyltransferase activity	-
ENSGALG00000000226	1.42839	0.28875	2.27049467544255	9.30E-09	5.42E-08	up	ENSGALG00000000226	53	21	47	16	16	30	79	123	89	0.22986	0.22524	0.41115	1.19306	1.81805	1.27406	0.28875	1.42839	ENSGALG00000000226	421157	F1NKS2	TMEM9	XP_004934899.2	proton-transporting V-type ATPase complex assembly regulator TMEM9 isoform X2	-	-	-	-	-	GO:0005765//lysosomal membrane;GO:0016021//integral component of membrane
ENSGALG00000000227	2.75992	0.87297	1.61678254599555	1.93E-26	6.72E-25	up	ENSGALG00000000227	754	781	770	149	141	162	396	421	549	0.88343	0.8192	0.91629	2.46813	2.56815	3.24347	0.87297	2.75992	ENSGALG00000000227	DPYSL2-202	Q71SG2	-	-	-	-	-	-	GO:0006208//pyrimidine nucleobase catabolic process;GO:0007010//cytoskeleton organization;GO:0007411//axon guidance;GO:0007420//brain development;GO:0030516//regulation of axon extension;GO:0045664//regulation of neuron differentiation	GO:0004157//dihydropyrimidinase activity;GO:0008017//microtubule binding	GO:0005737//cytoplasm
ENSGALG00000000233	8.75563	3.96767	1.10215334328043	6.03E-14	6.43E-13	up	ENSGALG00000000233	514	511	604	458	458	588	897	1112	1156	3.71432	3.63966	4.54903	7.647	9.2783	9.3416	3.96767	8.75563	ENSGALG00000000233	425673	H9KYR6	SP2	XP_024999765.2	transcription factor Sp2	K09192	SP2	transcription factor Sp2	GO:0000122//negative regulation of transcription from RNA polymerase II promoter;GO:0006357//regulation of transcription from RNA polymerase II promoter;GO:0035264//multicellular organism growth	GO:0000978//RNA polymerase II core promoter proximal region sequence-specific DNA binding;GO:0000981//RNA polymerase II transcription factor activity, sequence-specific DNA binding;GO:0001227//transcriptional repressor activity, RNA polymerase II transcription regulatory region sequence-specific binding;GO:0042826//histone deacetylase binding	GO:0005654//nucleoplasm
ENSGALG00000000234	2.48347	1.26224	0.899768191874704	4.77E-05	0.000165439641495	up	ENSGALG00000000234	2911	2789	2619	118	157	189	437	177	249	0.98826	1.28846	1.51001	3.84729	1.52515	2.07796	1.26224	2.48347	ENSGALG00000000234	415608	F1NKS0	EPB41L4A	XP_040511648.1	band 4.1-like protein 4A isoform X3	K23962	EPB41L4A	band 4.1-like protein 4A	GO:0031032//actomyosin structure organization	-	GO:0005856//cytoskeleton
ENSGALG00000000235	41.8154	48.8155	-0.273991	0.00111844052923	0.003039260014513	no	ENSGALG00000000235	5316	5373	5379	6928	7877	7398	6050	6016	6064	46.7462	52.0812	47.6191	42.912	41.7635	40.7707	48.8155	41.8154	ENSGALG00000000235	PPP2R2A-204	A0A1D5PED5	-	-	-	-	-	-	GO:0050790//regulation of catalytic activity	GO:0019888//protein phosphatase regulator activity	GO:0000159//protein phosphatase type 2A complex;GO:0005829//cytosol
ENSGALG00000000241	8.50951	16.1983	-0.995369	1.16E-07	5.98E-07	down	ENSGALG00000000241	1950	2087	1969	3488	2565	1899	1606	1164	1223	21.6944	15.6329	11.2674	10.5003	7.4486	7.57962	16.1983	8.50951	ENSGALG00000000241	STARD4-201	A0A3Q2U505	-	-	-	-	-	-	GO:0010879//cholesterol transport involved in cholesterol storage;GO:0032367//intracellular cholesterol transport;GO:0070508//cholesterol import;GO:0070859//positive regulation of bile acid biosynthetic process;GO:0090205//positive regulation of cholesterol metabolic process	GO:0015485//cholesterol binding	GO:0005783//endoplasmic reticulum;GO:0005829//cytosol;GO:0031410//cytoplasmic vesicle
ENSGALG00000000242	0.18828	0.49415	-1.43888	0.001175627444698	0.003184472639864	down	ENSGALG00000000242	15	11	10	79	33	38	16	17	22	0.79353	0.32481	0.36412	0.16894	0.17569	0.2202	0.49415	0.18828	ENSGALG00000000242	EBF2-207	E1C814	-	-	-	-	-	-	GO:0001709//cell fate determination;GO:0006357//regulation of transcription from RNA polymerase II promoter;GO:0035563//positive regulation of chromatin binding;GO:0045944//positive regulation of transcription from RNA polymerase II promoter;GO:0060612//adipose tissue development	GO:0000978//RNA polymerase II core promoter proximal region sequence-specific DNA binding;GO:0000981//RNA polymerase II transcription factor activity, sequence-specific DNA binding;GO:0001228//transcriptional activator activity, RNA polymerase II transcription regulatory region sequence-specific binding;GO:0003682//chromatin binding;GO:0046872//metal ion binding	GO:0005634//nucleus
ENSGALG00000000243	5.58818	3.84509	0.490505532600456	0.003746787929124	0.009155222189036	no	ENSGALG00000000243	619	540	488	166	258	261	309	308	330	2.86742	4.36701	4.30083	5.61082	5.47374	5.67998	3.84509	5.58818	ENSGALG00000000243	RDM1-201	F1NKR6	-	-	-	-	-	-	GO:0006310//DNA recombination	GO:0003723//RNA binding	GO:0005730//nucleolus;GO:0005737//cytoplasm
ENSGALG00000000244	0.1117	0.13095	-0.318485	0.721977939752587	0.797909697484346	no	ENSGALG00000000244	0	0	1	9	12	5	12	6	3	0.13849	0.18095	0.0734	0.19411	0.09499	0.046	0.13095	0.1117	ENSGALG00000000244	CAMK4-201	A0A1L1RWI9	-	-	-	-	-	-	GO:0007616//long-term memory;GO:0018105//peptidyl-serine phosphorylation;GO:0035556//intracellular signal transduction;GO:0043011//myeloid dendritic cell differentiation;GO:0045893//positive regulation of transcription, DNA-templated;GO:0046777//protein autophosphorylation	GO:0004683//calmodulin-dependent protein kinase activity;GO:0005516//calmodulin binding;GO:0005524//ATP binding;GO:0009931//calcium-dependent protein serine/threonine kinase activity	GO:0001650//fibrillar center;GO:0005634//nucleus;GO:0005654//nucleoplasm;GO:0005737//cytoplasm
ENSGALG00000000247	8.52662	17.1255	-1.06658	1.14E-25	3.74E-24	down	ENSGALG00000000247	1490	1429	1500	2262	2407	2540	1368	994	1050	16.499	17.2038	17.6737	10.4891	7.45938	7.63141	17.1255	8.52662	ENSGALG00000000247	WDR36-201	F1NKR5	-	-	-	-	-	-	GO:0006364//rRNA processing	-	GO:0032040//small-subunit processome;GO:0034388//Pwp2p-containing subcomplex of 90S preribosome
ENSGALG00000000249	0.0897	0	3.70210047752362	0.011281466370732	0.024721484836477	no	ENSGALG00000000249	18	6	21	0	0	0	1	5	1	0	0	0	0.03933	0.19249	0.03729	0	0.0897	ENSGALG00000000249	GH-202	P08998	-	-	-	-	-	-	GO:0006915//apoptotic process;GO:0010628//positive regulation of gene expression;GO:0010629//negative regulation of gene expression;GO:0031667//response to nutrient levels;GO:0032094//response to food;GO:0032869//cellular response to insulin stimulus;GO:0035846//oviduct epithelium development;GO:0040018//positive regulation of multicellular organism growth;GO:0042531//positive regulation of tyros…	GO:0005131//growth hormone receptor binding;GO:0005179//hormone activity;GO:0005515//protein binding;GO:0008083//growth factor activity;GO:0046872//metal ion binding;GO:0097153//cysteine-type endopeptidase activity involved in apoptotic process	GO:0005615//extracellular space;GO:0005634//nucleus;GO:0005802//trans-Golgi network;GO:0005886//plasma membrane;GO:0030141//secretory granule
ENSGALG00000000251	0.06305	0.00437	3.72604348545915	0.015613558098437	0.033025315977873	no	ENSGALG00000000251	11	3	6	1	0	0	5	6	3	0.01312	0	0	0.06895	0.08098	0.03921	0.00437	0.06305	ENSGALG00000000251	CD79B-201	Q8AV16	-	-	-	-	-	-	GO:0030183//B cell differentiation;GO:0050853//B cell receptor signaling pathway	GO:0004888//transmembrane signaling receptor activity	GO:0009897//external side of plasma membrane;GO:0016021//integral component of membrane;GO:0019815//B cell receptor complex
ENSGALG00000000253	9.9261	10.2968	-0.106535	0.331983742363143	0.441633093178551	no	ENSGALG00000000253	986	1068	1034	1016	1169	1263	1140	987	1035	9.32307	10.5114	11.056	10.9965	9.31821	9.46358	10.2968	9.9261	ENSGALG00000000253	SLC25A46-202	Q5ZIG3	-	-	-	-	-	-	GO:0000266//mitochondrial fission;GO:0008535//respiratory chain complex IV assembly;GO:0042407//cristae formation;GO:0055091//phospholipid homeostasis;GO:0061564//axon development;GO:0090149//mitochondrial membrane fission	GO:0044877//macromolecular complex binding	GO:0005741//mitochondrial outer membrane;GO:0016021//integral component of membrane
ENSGALG00000000255	14.414	22.3177	-0.699957	3.45E-07	1.66E-06	down	ENSGALG00000000255	4829	5126	4672	5343	5255	5138	4248	2499	2916	23.2386	22.3965	21.318	19.422	11.1826	12.6375	22.3177	14.414	ENSGALG00000000255	415611	MAN2A1-201	MAN2A1	XP_046761754.1	alpha-mannosidase 2 isoform X2	K01231	MAN2	alpha-mannosidase II [EC:3.2.1.114]	GO:0006013//mannose metabolic process;GO:0006491//N-glycan processing;GO:0006517//protein deglycosylation	GO:0004559//alpha-mannosidase activity;GO:0030246//carbohydrate binding;GO:0046872//metal ion binding	GO:0000139//Golgi membrane;GO:0016021//integral component of membrane
ENSGALG00000000259	47.1945	29.5407	0.636959257423737	2.75E-06	1.16E-05	up	ENSGALG00000000259	1845	1842	2110	2074	2109	2289	2706	3691	3474	29.0632	28.9596	30.5991	39.861	53.2144	48.5081	29.5407	47.1945	ENSGALG00000000259	PSMF1-202	Q5ZJL3	-	-	-	-	-	-	GO:0006511//ubiquitin-dependent protein catabolic process;GO:0010951//negative regulation of endopeptidase activity;GO:0043161//proteasome-mediated ubiquitin-dependent protein catabolic process;GO:1901799//negative regulation of proteasomal protein catabolic process	GO:0004866//endopeptidase inhibitor activity;GO:0042803//protein homodimerization activity;GO:0046982//protein heterodimerization activity;GO:0070628//proteasome binding	GO:0005783//endoplasmic reticulum;GO:0005829//cytosol;GO:0048471//perinuclear region of cytoplasm
ENSGALG00000000264	6.5978	4.59778	0.45373518015163	0.001414504496223	0.003775839814063	no	ENSGALG00000000264	2568	2702	2671	791	881	934	1555	894	1102	4.28656	4.67833	4.82845	8.85825	4.98449	5.95065	4.59778	6.5978	ENSGALG00000000264	415612	A0A3Q2UBM0	PJA2	XP_046761731.1	E3 ubiquitin-protein ligase Praja-2 isoform X2	K10634	PJA2	E3 ubiquitin-protein ligase Praja2 [EC:2.3.2.27]	GO:0010738//regulation of protein kinase A signaling;GO:0016567//protein ubiquitination;GO:0035329//hippo signaling	GO:0004842//ubiquitin-protein transferase activity;GO:0046872//metal ion binding	GO:0016021//integral component of membrane
ENSGALG00000000273	5.76589	4.07936	0.420343510287904	0.052809298196859	0.096002350012589	no	ENSGALG00000000273	1971	1867	1933	519	612	758	1310	540	673	3.44857	3.98478	4.80473	9.15014	3.69161	4.45591	4.07936	5.76589	ENSGALG00000000273	415614	E1C7Z1	FER	XP_040511952.1	tyrosine-protein kinase Fer isoform X2	K08889	FER	tyrosine-protein kinase Fer [EC:2.7.10.2]	GO:0000226//microtubule cytoskeleton organization;GO:0001932//regulation of protein phosphorylation;GO:0006935//chemotaxis;GO:0007155//cell adhesion;GO:0007169//transmembrane receptor protein tyrosine kinase signaling pathway;GO:0007260//tyrosine phosphorylation of STAT protein;GO:0008283//cell proliferation;GO:0008284//positive regulation of cell proliferation;GO:0010591//regulation of lamellipo…	GO:0004713//protein tyrosine kinase activity;GO:0004715//non-membrane spanning protein tyrosine kinase activity;GO:0005102//receptor binding;GO:0005154//epidermal growth factor receptor binding;GO:0005524//ATP binding;GO:0008157//protein phosphatase 1 binding;GO:0008289//lipid binding	GO:0000785//chromatin;GO:0005634//nucleus;GO:0005829//cytosol;GO:0015629//actin cytoskeleton;GO:0015630//microtubule cytoskeleton;GO:0030027//lamellipodium;GO:0030054//cell junction;GO:0031234//extrinsic component of cytoplasmic side of plasma membrane
ENSGALG00000000274	0.44886	0.24179	0.84683630766513	0.14453723022965	0.225805500456867	no	ENSGALG00000000274	3	4	5	14	20	17	28	39	23	0.20386	0.28537	0.23615	0.42859	0.58427	0.33372	0.24179	0.44886	ENSGALG00000000274	771308	F1NKQ1	LOC771308	NP_001384896.1	growth hormone releasing hormone receptor precursor	K04589	VIPR1	vasoactive intestinal peptide receptor 1	GO:0007166//cell surface receptor signaling pathway;GO:0007188//adenylate cyclase-modulating G-protein coupled receptor signaling pathway	GO:0004999//vasoactive intestinal polypeptide receptor activity;GO:0008528//G-protein coupled peptide receptor activity;GO:0017046//peptide hormone binding	GO:0005886//plasma membrane;GO:0016021//integral component of membrane
ENSGALG00000000275	34.7591	55.7018	-0.735161	1.67E-22	4.20E-21	down	ENSGALG00000000275	3463	3634	3606	6545	6907	6596	4236	3634	4057	55.7857	57.6878	53.6318	37.9537	31.8675	34.4562	55.7018	34.7591	ENSGALG00000000275	KCTD9-204	Q5ZJ71	-	-	-	-	-	-	GO:0035556//intracellular signal transduction;GO:0051260//protein homooligomerization	-	-
ENSGALG00000000276	5.26207	5.84674	-0.207755	0.270125557886867	0.374243582151922	no	ENSGALG00000000276	127	138	129	299	378	451	371	302	290	4.76933	5.90826	6.86264	6.22078	4.95614	4.60929	5.84674	5.26207	ENSGALG00000000276	-	F1NKQ0	-	-	-	-	-	-	GO:0000086//G2/M transition of mitotic cell cycle;GO:0031146//SCF-dependent proteasomal ubiquitin-dependent protein catabolic process;GO:0043153//entrainment of circadian clock by photoperiod;GO:0051726//regulation of cell cycle	-	GO:0005634//nucleus;GO:0005829//cytosol;GO:0019005//SCF ubiquitin ligase complex
ENSGALG00000000277	0.58102	0.84097	-0.607219	0.264662272256177	0.368362468916121	no	ENSGALG00000000277	5	13	3	57	49	38	43	18	34	1.01798	0.85752	0.64741	0.80727	0.33074	0.60505	0.84097	0.58102	ENSGALG00000000277	GNRH1-202	G8HN01	-	-	-	-	-	-	GO:0000003//reproduction;GO:0007165//signal transduction;GO:0032275//luteinizing hormone secretion;GO:0033686//positive regulation of luteinizing hormone secretion;GO:0043279//response to alkaloid;GO:0046885//regulation of hormone biosynthetic process;GO:1904014//response to serotonin;GO:2000843//regulation of testosterone secretion	GO:0005183//gonadotropin hormone-releasing hormone activity;GO:0005515//protein binding;GO:0031530//gonadotropin-releasing hormone receptor binding	GO:0005576//extracellular region;GO:0005615//extracellular space;GO:0030424//axon;GO:0043204//perikaryon
ENSGALG00000000280	17.7465	30.7351	-0.848054	8.37E-12	6.98E-11	down	ENSGALG00000000280	349	316	388	1197	1214	1314	761	630	656	30.3205	30.1331	31.7517	20.2634	16.4185	16.5576	30.7351	17.7465	ENSGALG00000000280	EFNA5-201	A0A1D5PII3	-	-	-	-	-	-	GO:0007411//axon guidance;GO:0022407//regulation of cell-cell adhesion;GO:0032956//regulation of actin cytoskeleton organization;GO:0048013//ephrin receptor signaling pathway	GO:0046875//ephrin receptor binding	GO:0005886//plasma membrane;GO:0031362//anchored component of external side of plasma membrane
ENSGALG00000000293	1.94376	1.45445	0.367905047778016	0.053614762450818	0.097259600930414	no	ENSGALG00000000293	478	497	625	176	276	339	353	311	339	0.99754	1.53288	1.83293	2.10319	1.81355	1.91455	1.45445	1.94376	ENSGALG00000000293	100858010	F1NK40	A2ML4	XP_046760340.1	alpha-2-macroglobulin-like protein 1	K23593	A2ML	alpha-2-macroglobulin-like protein	GO:0010951//negative regulation of endopeptidase activity	GO:0004867//serine-type endopeptidase inhibitor activity	GO:0005615//extracellular space
ENSGALG00000000295	0.08274	0.19688	-1.29157	0.003237857098613	0.008013470294078	down	ENSGALG00000000295	25	15	29	85	45	45	17	19	35	0.29185	0.1514	0.14739	0.06136	0.06712	0.11974	0.19688	0.08274	ENSGALG00000000295	-	A0A1D5PUM7	-	-	-	-	-	-	GO:0007156//homophilic cell adhesion via plasma membrane adhesion molecules;GO:0007416//synapse assembly;GO:0010842//retina layer formation	-	GO:0045202//synapse
ENSGALG00000000296	23.0722	20.6698	0.096804922387258	0.386411328765144	0.497397801107865	no	ENSGALG00000000296	7142	7041	7383	5685	5859	6896	7995	5192	6374	19.5795	19.7732	22.6567	28.9451	18.3974	21.8742	20.6698	23.0722	ENSGALG00000000296	426230	A0A3Q2U107	PCNX1	XP_046798577.1	pecanex-like protein 1 isoform X8	-	-	-	-	-	GO:0016021//integral component of membrane
ENSGALG00000000299	0.02636	0.06023	-1.23548	0.41057312501736	0.521784410361193	no	ENSGALG00000000299	0	0	0	18	1	2	2	2	5	0.1557	0.00848	0.0165	0.01819	0.0178	0.0431	0.06023	0.02636	ENSGALG00000000299	421158	E1C1N1	PKP1	XP_419240.3	plakophilin-1	K10387	PKP1	plakophilin 1	GO:0007043//cell-cell junction assembly;GO:0045110//intermediate filament bundle assembly;GO:0098609//cell-cell adhesion	GO:0045296//cadherin binding	GO:0005634//nucleus;GO:0005737//cytoplasm;GO:0005886//plasma membrane;GO:0005912//adherens junction;GO:0030057//desmosome
ENSGALG00000000302	0	0.00251	-0.944023	0.830400932563003	NA	no	ENSGALG00000000302	0	0	0	0	0	1	0	0	0	0	0	0.00752	0	0	0	0.00251	0	ENSGALG00000000302	TNNT2-202	A0A1D5PBV6	-	-	-	-	-	-	GO:0006936//muscle contraction;GO:0006937//regulation of muscle contraction;GO:0045214//sarcomere organization;GO:0060048//cardiac muscle contraction	GO:0005523//tropomyosin binding;GO:0030172//troponin C binding;GO:0031013//troponin I binding	GO:0005861//troponin complex
ENSGALG00000000309	0.00783	0.00375	0.880269990806522	0.82342087103402	NA	no	ENSGALG00000000309	0	0	0	0	1	0	1	0	1	0	0.01124	0	0.01206	0	0.01143	0.00375	0.00783	ENSGALG00000000309	421160	E1C667	LAD1	XP_024999604.2	ladinin-1 isoform X1	-	-	-	-	GO:0005198//structural molecule activity	-
ENSGALG00000000311	4.69835	3.98196	0.182561945993933	0.223700718927312	0.322127771141639	no	ENSGALG00000000311	802	692	727	1249	866	945	1235	966	1251	4.97499	3.3801	3.59079	5.17109	3.95875	4.96521	3.98196	4.69835	ENSGALG00000000311	419527	F1NUU0	DOCK5	XP_046759354.1	dedicator of cytokinesis protein 5 isoform X3	K17707	DOCK5	dedicator of cytokinesis protein 5	GO:0007264//small GTPase mediated signal transduction;GO:0007520//myoblast fusion;GO:0016477//cell migration;GO:0050790//regulation of catalytic activity	GO:0005085//guanyl-nucleotide exchange factor activity;GO:0005096//GTPase activator activity;GO:0031267//small GTPase binding	GO:0005737//cytoplasm;GO:0005886//plasma membrane
ENSGALG00000000313	0.01767	0.06068	-1.82802	0.422554039730637	0.533386170523144	no	ENSGALG00000000313	0	0	0	0	7	4	1	2	0	0	0.11696	0.06507	0.01793	0.03509	0	0.06068	0.01767	ENSGALG00000000313	421161	A0A3Q3B093	TNNI1	XP_004934896.1	troponin I	K10371	TNNI1	troponin I, slow skeletal muscle	GO:0003009//skeletal muscle contraction;GO:0006936//muscle contraction;GO:0060048//cardiac muscle contraction	-	GO:0005861//troponin complex
ENSGALG00000000314	0.33329	0.49339	-0.609557	0.091722191187076	0.154099933207495	no	ENSGALG00000000314	42	43	35	62	38	50	28	33	36	0.62457	0.37511	0.48049	0.2965	0.34202	0.36136	0.49339	0.33329	ENSGALG00000000314	419528	A0A1L1RUS3	NEFL	XP_040507549.1	neurofilament light polypeptide isoform X2	K04572	NEFL	neurofilament light polypeptide	GO:0033693//neurofilament bundle assembly;GO:0045109//intermediate filament organization;GO:0061564//axon development	GO:0005200//structural constituent of cytoskeleton	GO:0005737//cytoplasm;GO:0005882//intermediate filament;GO:0005883//neurofilament;GO:0030424//axon
ENSGALG00000000317	0.00261	0.00491	-0.858266	0.844285361832534	NA	no	ENSGALG00000000317	0	0	0	0	1	1	0	1	0	0	0.00746	0.00727	0	0.00784	0	0.00491	0.00261	ENSGALG00000000317	NEFM-201	F1NUT7	-	-	-	-	-	-	GO:0033693//neurofilament bundle assembly;GO:0045109//intermediate filament organization	GO:0005200//structural constituent of cytoskeleton	GO:0005737//cytoplasm;GO:0005882//intermediate filament;GO:0005883//neurofilament;GO:0030424//axon
ENSGALG00000000318	115.726	49.219	1.19993944048452	1.27E-12	1.16E-11	up	ENSGALG00000000318	3429	3733	3729	1811	1976	2005	3155	5292	4563	47.2453	50.5137	49.898	86.5217	142.04	118.615	49.219	115.726	ENSGALG00000000318	CSRP1-201	P67966	-	-	-	-	-	-	GO:0030036//actin cytoskeleton organization;GO:0045214//sarcomere organization;GO:0060537//muscle tissue development	GO:0008307//structural constituent of muscle;GO:0042805//actinin binding;GO:0046872//metal ion binding;GO:0051219//phosphoprotein binding;GO:0051393//alpha-actinin binding	GO:0001725//stress fiber;GO:0005634//nucleus;GO:0005737//cytoplasm;GO:0005925//focal adhesion;GO:0030018//Z disc;GO:0031252//cell leading edge
ENSGALG00000000329	12.1361	8.05767	0.551774659424844	0.000158448984332	0.000502432881413	no	ENSGALG00000000329	1994	1966	2060	1098	940	1008	1164	1582	1644	8.90463	7.47004	7.79834	9.92319	13.1999	13.2851	8.05767	12.1361	ENSGALG00000000329	AHCYL1-203	A0A1D5PGQ5	-	-	-	-	-	-	GO:0006730//one-carbon metabolic process;GO:0033353//S-adenosylmethionine cycle	GO:0004013//adenosylhomocysteinase activity	GO:0005829//cytosol
ENSGALG00000000336	0.92035	0.90304	-0.0257235	0.86470895914826	0.904972372359794	no	ENSGALG00000000336	238	237	226	185	206	188	195	166	202	0.88518	0.96584	0.85811	0.98079	0.81718	0.96307	0.90304	0.92035	ENSGALG00000000336	395478	A0A1D5NZG0	PPP1R12B	XP_040508703.1	protein phosphatase 1 regulatory subunit 12B isoform X3	K12329	PPP1R12B	protein phosphatase 1 regulatory subunit 12B	GO:0007165//signal transduction;GO:0043086//negative regulation of catalytic activity	GO:0004857//enzyme inhibitor activity;GO:0019208//phosphatase regulator activity;GO:0019901//protein kinase binding	GO:0005737//cytoplasm;GO:0030018//Z disc;GO:0031672//A band
ENSGALG00000000337	1.33826	0.26784	2.26778408123715	5.93E-21	1.29E-19	up	ENSGALG00000000337	705	706	787	20	14	26	98	94	93	0.27461	0.18836	0.34056	1.41448	1.3279	1.27239	0.26784	1.33826	ENSGALG00000000337	420051	E1C5N2	CTXN1	XP_040509540.1	cortexin-1	-	-	-	-	-	GO:0016021//integral component of membrane
ENSGALG00000000341	11.1246	126.603	-3.54416	6.96E-55	1.89E-52	down	ENSGALG00000000341	1285	1525	1405	3630	2590	2406	172	334	220	162.907	113.898	103.005	8.11423	15.4216	9.83799	126.603	11.1246	ENSGALG00000000341	JAC1-201	Q9PTM3	-	-	-	-	-	-	-	-	-
ENSGALG00000000349	36.3723	23.6887	0.578942980824128	2.09E-05	7.65E-05	no	ENSGALG00000000349	2231	2422	2266	1657	1811	1783	2103	2896	2700	22.9433	24.5716	23.5512	30.6096	41.2556	37.2518	23.6887	36.3723	ENSGALG00000000349	PSMC5-202	A0A3Q2TZA6	-	-	-	-	-	-	-	-	-
ENSGALG00000000352	12.1087	12.0837	-0.06011	0.642962329861247	0.734227540698598	no	ENSGALG00000000352	2058	1829	1876	1609	1721	1995	2109	1292	1669	11.2201	11.7598	13.2712	15.4597	9.2694	11.597	12.0837	12.1087	ENSGALG00000000352	TIMM44-202	F1NU71	-	-	-	-	-	-	GO:0030150//protein import into mitochondrial matrix	GO:0051087//chaperone binding	GO:0005743//mitochondrial inner membrane
ENSGALG00000000357	0.00426	0	1.91060790982942	0.661607436194671	NA	no	ENSGALG00000000357	0	0	0	0	0	0	0	1	1	0	0	0	0	0.00649	0.00628	0	0.00426	ENSGALG00000000357	419529	F1NU67	ADAMDEC1	XP_001233496.1	disintegrin and metalloproteinase domain-containing protein 28 isoform X1	K08614	ADAM28	disintegrin and metalloproteinase domain-containing protein 28 [EC:3.4.24.-]	GO:0006508//proteolysis	GO:0004175//endopeptidase activity;GO:0004222//metalloendopeptidase activity;GO:0008237//metallopeptidase activity	GO:0005886//plasma membrane
ENSGALG00000000364	0.00506	0.01883	-1.88268	0.316469373263716	0.425030940335603	no	ENSGALG00000000364	2	3	1	1	2	1	1	0	0	0.01443	0.02829	0.01377	0.01517	0	0	0.01883	0.00506	ENSGALG00000000364	428201	F1NU46	STC1	XP_004947617.1	stanniocalcin-1 isoform X1	-	-	-	GO:0006874//cellular calcium ion homeostasis;GO:0007165//signal transduction	GO:0005179//hormone activity	GO:0005615//extracellular space
ENSGALG00000000365	0.00598	0.00572	0.017764300874043	0.996784131387647	NA	no	ENSGALG00000000365	0	0	0	0	0	1	0	0	1	0	0	0.01717	0	0	0.01793	0.00572	0.00598	ENSGALG00000000365	NKX2-6-201	A0A1D5P7T8	-	-	-	-	-	-	GO:0006357//regulation of transcription from RNA polymerase II promoter;GO:0030154//cell differentiation	GO:0000978//RNA polymerase II core promoter proximal region sequence-specific DNA binding;GO:0000981//RNA polymerase II transcription factor activity, sequence-specific DNA binding	GO:0005634//nucleus
ENSGALG00000000367	0	0.01649	-2.45674	0.570132762136797	NA	no	ENSGALG00000000367	0	0	0	1	2	0	0	0	0	0.01672	0.03276	0	0	0	0	0.01649	0	ENSGALG00000000367	419945	F1NU43	ASIC2	XP_040509372.1	acid-sensing ion channel 2 isoform X2	K04828	ASIC2	acid-sensing ion channel 2	GO:0035725//sodium ion transmembrane transport	GO:0015280//ligand-gated sodium channel activity	GO:0005887//integral component of plasma membrane
ENSGALG00000000371	0.00288	0.01319	-2.15325	0.583411056801675	NA	no	ENSGALG00000000371	0	0	0	1	0	4	1	0	0	0.00822	0	0.03136	0.00864	0	0	0.01319	0.00288	ENSGALG00000000371	CRHR1-202	F1NS14	-	-	-	-	-	-	GO:0007166//cell surface receptor signaling pathway;GO:0007188//adenylate cyclase-modulating G-protein coupled receptor signaling pathway;GO:0007189//adenylate cyclase-activating G-protein coupled receptor signaling pathway;GO:0009755//hormone-mediated signaling pathway;GO:0071376//cellular response to corticotropin-releasing hormone stimulus	GO:0008528//G-protein coupled peptide receptor activity;GO:0015056//corticotrophin-releasing factor receptor activity;GO:0017046//peptide hormone binding;GO:0043404//corticotropin-releasing hormone receptor activity;GO:0051424//corticotropin-releasing hormone binding	GO:0005886//plasma membrane;GO:0016021//integral component of membrane;GO:0043005//neuron projection
ENSGALG00000000374	11.8884	8.80041	0.396541844626865	0.008407301665479	0.0189445398201	no	ENSGALG00000000374	1170	1103	1250	642	611	717	669	941	932	8.80633	8.21264	9.38226	9.64653	13.28	12.7387	8.80041	11.8884	ENSGALG00000000374	421165	F1NS13	RNPEP	XP_015154357.1	aminopeptidase B isoform X2	K01260	RNPEP	aminopeptidase B [EC:3.4.11.6]	GO:0006508//proteolysis	GO:0008270//zinc ion binding;GO:0070006//metalloaminopeptidase activity	GO:0005615//extracellular space
ENSGALG00000000377	40.1292	68.5175	-0.842634	1.34E-08	7.65E-08	down	ENSGALG00000000377	7271	7053	7199	7874	6875	7332	5540	3059	3696	74.9134	64.0942	66.5449	55.4063	29.9429	35.0385	68.5175	40.1292	ENSGALG00000000377	HNRNPM-202	Q5ZL80	-	-	-	-	-	-	GO:0000380//alternative mRNA splicing, via spliceosome;GO:2000815//regulation of mRNA stability involved in response to oxidative stress	GO:0003729//mRNA binding	GO:0005634//nucleus;GO:0005737//cytoplasm;GO:0071014//post-mRNA release spliceosomal complex;GO:1990904//ribonucleoprotein complex
ENSGALG00000000379	3.9178	2.23546	0.781211124210094	0.002076051264346	0.005346435204012	up	ENSGALG00000000379	147	166	154	203	329	369	323	567	617	1.55163	2.46417	2.69059	2.59526	4.45889	4.69925	2.23546	3.9178	ENSGALG00000000379	ITGB3-201	Q92071	-	-	-	-	-	-	GO:0007044//cell-substrate junction assembly;GO:0007160//cell-matrix adhesion;GO:0007229//integrin-mediated signaling pathway;GO:0016477//cell migration;GO:0030334//regulation of cell migration;GO:0033627//cell adhesion mediated by integrin;GO:0070527//platelet aggregation	GO:0001968//fibronectin binding;GO:0005178//integrin binding;GO:0042802//identical protein binding;GO:0070051//fibrinogen binding	GO:0005925//focal adhesion;GO:0008305//integrin complex;GO:0009897//external side of plasma membrane;GO:0009986//cell surface
ENSGALG00000000390	20.128	50.6225	-1.38414	1.61E-27	6.12E-26	down	ENSGALG00000000390	2152	2317	2235	6430	5047	4757	2105	2008	2056	61.3634	47.1969	43.3072	21.1172	19.7157	19.5511	50.6225	20.128	ENSGALG00000000390	419531	E1C3V3	ENTPD4	XP_040507424.1	ectonucleoside triphosphate diphosphohydrolase 4 isoform X5	K12305	ENTPD4	ectonucleoside triphosphate diphosphohydrolase 4 [EC:3.6.1.6]	GO:0006256//UDP catabolic process;GO:0009134//nucleoside diphosphate catabolic process;GO:0034656//nucleobase-containing small molecule catabolic process;GO:0046036//CTP metabolic process;GO:0046712//GDP catabolic process	GO:0004382//guanosine-diphosphatase activity;GO:0005524//ATP binding;GO:0017110//nucleoside-diphosphatase activity;GO:0036384//cytidine diphosphatase activity;GO:0043273//CTPase activity;GO:0045134//uridine-diphosphatase activity	GO:0005794//Golgi apparatus;GO:0016020//membrane;GO:0030173//integral component of Golgi membrane;GO:0097637//integral component of autophagosome membrane
ENSGALG00000000394	0.18605	0.22073	-0.274902	0.657754152032217	0.746269820977781	no	ENSGALG00000000394	5	0	2	29	30	25	12	28	28	0.23349	0.23669	0.19202	0.10156	0.23194	0.22464	0.22073	0.18605	ENSGALG00000000394	419805	F1NS02	SLC6A17	XP_015154635.1	sodium-dependent neutral amino acid transporter SLC6A17	K05048	SLC6A15S	solute carrier family 6 (neurotransmitter transporter, amino acid/orphan) member 15/16/17/18/20	GO:0007420//brain development;GO:0015816//glycine transport;GO:0015820//leucine transport;GO:0015824//proline transport;GO:0032328//alanine transport;GO:0035725//sodium ion transmembrane transport	GO:0015293//symporter activity	GO:0005887//integral component of plasma membrane;GO:0008021//synaptic vesicle;GO:0031224//intrinsic component of membrane
ENSGALG00000000396	11.1178	5.38029	0.998538830895329	3.51E-21	7.79E-20	up	ENSGALG00000000396	660	597	647	479	469	563	988	1011	974	5.23937	5.02688	5.87463	11.3602	11.3774	10.6158	5.38029	11.1178	ENSGALG00000000396	METTL2B-201	Q5ZHP8	-	-	-	-	-	-	GO:0030488//tRNA methylation	GO:0016427//tRNA (cytosine) methyltransferase activity;GO:0052735//tRNA (cytosine-3-)-methyltransferase activity	GO:0005737//cytoplasm
ENSGALG00000000397	22.5368	20.2498	0.104699556172078	0.161859499678295	0.247797218417071	no	ENSGALG00000000397	2819	2846	2882	3028	3059	3190	3245	3154	3449	20.2841	20.0799	20.3854	22.8508	21.7377	23.022	20.2498	22.5368	ENSGALG00000000397	421167	F1NRZ6	IPO9	XP_015154207.2	importin-9	K20224	IPO9	importin-9	GO:0006606//protein import into nucleus	GO:0031267//small GTPase binding	GO:0005635//nuclear envelope;GO:0005829//cytosol
ENSGALG00000000400	0.00628	0.0303	-2.34959	0.31928782733018	0.427914117937878	no	ENSGALG00000000400	0	0	0	7	1	2	1	0	1	0.06436	0.00901	0.01754	0.00967	0	0.00916	0.0303	0.00628	ENSGALG00000000400	419806	A0A1D5P127	KCNC4	XP_004934926.1	potassium voltage-gated channel subfamily C member 4 isoform X1	K04890	KCNC4	potassium voltage-gated channel Shaw-related subfamily C member 4	GO:0034765//regulation of ion transmembrane transport;GO:0051260//protein homooligomerization;GO:0071805//potassium ion transmembrane transport	GO:0005249//voltage-gated potassium channel activity;GO:0005251//delayed rectifier potassium channel activity	GO:0008076//voltage-gated potassium channel complex;GO:0016021//integral component of membrane;GO:0030424//axon;GO:0032590//dendrite membrane;GO:0032809//neuronal cell body membrane
ENSGALG00000000402	24.6911	15.0323	0.669198469864455	3.01E-09	1.85E-08	up	ENSGALG00000000402	5480	5521	5948	1616	2071	2355	3087	3187	3165	12.3689	15.5328	17.1952	24.8376	25.0969	24.1386	15.0323	24.6911	ENSGALG00000000402	LOXL2-202	A0A0A0MQ32	-	-	-	-	-	-	GO:0006897//endocytosis;GO:0018057//peptidyl-lysine oxidation;GO:0030199//collagen fibril organization	GO:0004720//protein-lysine 6-oxidase activity;GO:0005044//scavenger receptor activity;GO:0005507//copper ion binding	GO:0005615//extracellular space;GO:0016020//membrane
ENSGALG00000000404	15.1416	22.8589	-0.670922	0.000153376232031	0.000488246075294	down	ENSGALG00000000404	4831	4655	4964	3918	3943	4204	3717	1775	2085	22.7849	22.4694	23.3224	22.7227	10.6202	12.082	22.8589	15.1416	ENSGALG00000000404	COPS2-205	E1C3U6	-	-	-	-	-	-	GO:0000338//protein deneddylation;GO:0006468//protein phosphorylation;GO:0035914//skeletal muscle cell differentiation;GO:0045892//negative regulation of transcription, DNA-templated	GO:0003714//transcription corepressor activity	GO:0005737//cytoplasm;GO:0008180//COP9 signalosome
ENSGALG00000000407	0.77806	1.05915	-0.51233	0.196076295046504	0.289673987304734	no	ENSGALG00000000407	22	22	10	92	77	76	76	53	42	1.21826	0.99914	0.96005	1.05792	0.72207	0.55418	1.05915	0.77806	ENSGALG00000000407	428319	F1NRY9	LOC428319	XP_040509542.1	kelch-like protein 24 isoform X2	-	-	-	-	-	-
ENSGALG00000000409	42.8677	36.1406	0.208779009986526	0.191811404749421	0.284714380167592	no	ENSGALG00000000409	2624	2424	2704	4009	4096	3642	3370	5213	4748	37.8067	37.8507	32.7643	33.4078	50.5791	44.6163	36.1406	42.8677	ENSGALG00000000409	CHMP7-201	Q5ZJB7	-	-	-	-	-	-	GO:0006900//membrane budding;GO:0010458//exit from mitosis;GO:0015031//protein transport;GO:0031468//nuclear envelope reassembly;GO:0032511//late endosome to vacuole transport via multivesicular body sorting pathway;GO:0045324//late endosome to vacuole transport	-	GO:0000815//ESCRT III complex;GO:0005635//nuclear envelope;GO:0005771//multivesicular body
ENSGALG00000000410	29.2486	50.5109	-0.839005	1.46E-21	3.36E-20	down	ENSGALG00000000410	3886	3534	3703	9626	8588	8852	4981	4822	5158	55.0731	48.1468	48.3129	29.9568	28.3838	29.4052	50.5109	29.2486	ENSGALG00000000410	419949	A0A1L1RYS4	TLK2	XP_046760354.1	serine/threonine-protein kinase tousled-like 2 isoform X10	K08864	TLK	tousled-like kinase [EC:2.7.11.1]	GO:0006974//cellular response to DNA damage stimulus;GO:0007059//chromosome segregation;GO:0018105//peptidyl-serine phosphorylation;GO:0032435//negative regulation of proteasomal ubiquitin-dependent protein catabolic process;GO:0035556//intracellular signal transduction;GO:0071480//cellular response to gamma radiation;GO:1902275//regulation of chromatin organization	GO:0004674//protein serine/threonine kinase activity;GO:0005524//ATP binding;GO:0042802//identical protein binding	GO:0005634//nucleus;GO:0005882//intermediate filament;GO:0048471//perinuclear region of cytoplasm
ENSGALG00000000419	35.7428	19.4009	0.840169295063683	5.03E-10	3.40E-09	up	ENSGALG00000000419	686	706	754	567	516	587	837	1062	1039	20.2137	18.0258	19.9631	31.367	38.9527	36.9086	19.4009	35.7428	ENSGALG00000000419	LAMTOR5-203	A0A1D5PYV9	-	-	-	-	-	-	GO:0043154//negative regulation of cysteine-type endopeptidase activity involved in apoptotic process;GO:0071230//cellular response to amino acid stimulus;GO:1904263//positive regulation of TORC1 signaling	GO:0005085//guanyl-nucleotide exchange factor activity	GO:0005764//lysosome;GO:0071986//Ragulator complex
ENSGALG00000000424	139.988	170.124	-0.340078	3.54E-05	0.000125112046308	no	ENSGALG00000000424	23136	22159	23212	14586	15649	15094	13466	10366	11690	167.969	176.588	165.815	163.01	122.816	134.139	170.124	139.988	ENSGALG00000000424	CMTM3-202	Q6L9F3	-	-	-	-	-	-	GO:0050861//positive regulation of B cell receptor signaling pathway	-	GO:0005829//cytosol;GO:0016021//integral component of membrane;GO:0031410//cytoplasmic vesicle;GO:0031965//nuclear membrane
ENSGALG00000000430	18.6419	15.557	0.201628901169575	0.058115048369938	0.10425320099169	no	ENSGALG00000000430	4554	4314	4405	2275	2334	2677	3243	2186	2879	14.9212	15.0005	16.7494	22.3591	14.7511	18.8154	15.557	18.6419	ENSGALG00000000430	SPPL2C-202	F1NRC1	-	-	-	-	-	-	GO:0031293//membrane protein intracellular domain proteolysis;GO:0033619//membrane protein proteolysis	GO:0042500//aspartic endopeptidase activity, intramembrane cleaving	GO:0005765//lysosomal membrane;GO:0010008//endosome membrane;GO:0030660//Golgi-associated vesicle membrane;GO:0071458//integral component of cytoplasmic side of endoplasmic reticulum membrane;GO:0071556//integral component of lumenal side of endoplasmic reticulum membrane
ENSGALG00000000436	8.58677	5.58382	0.580422268893566	0.002245883242124	0.005740292850294	no	ENSGALG00000000436	236	264	269	190	245	238	275	400	311	4.84355	6.12009	5.78783	7.36933	10.4911	7.89988	5.58382	8.58677	ENSGALG00000000436	-	E1C3Q7	-	-	-	-	-	-	GO:0006892//post-Golgi vesicle-mediated transport;GO:0007264//small GTPase mediated signal transduction;GO:0015031//protein transport;GO:0050790//regulation of catalytic activity	GO:0005085//guanyl-nucleotide exchange factor activity;GO:0008270//zinc ion binding	GO:0005829//cytosol;GO:0016020//membrane
ENSGALG00000000437	0.00748	0.00727	0.017764300874043	0.996784131387647	NA	no	ENSGALG00000000437	0	0	0	1	0	0	0	1	0	0.02181	0	0	0	0.02244	0	0.00727	0.00748	ENSGALG00000000437	PGA3-202	F1NRA9	-	-	-	-	-	-	GO:0006508//proteolysis;GO:0007586//digestion	GO:0004190//aspartic-type endopeptidase activity	-
ENSGALG00000000438	1.82706	2.51689	-0.530048	0.0040982523343	0.009908322116584	no	ENSGALG00000000438	687	711	675	251	265	359	283	153	165	2.22145	2.29821	3.031	2.6329	1.39317	1.45511	2.51689	1.82706	ENSGALG00000000438	426644	E1C3Q6	ERMP1	XP_040512323.1	endoplasmic reticulum metallopeptidase 1 isoform X2	-	-	-	GO:0006508//proteolysis	GO:0008235//metalloexopeptidase activity	GO:0016021//integral component of membrane
ENSGALG00000000441	0.00921	0.03898	-2.09109	0.173255498879914	0.262050892879464	no	ENSGALG00000000441	0	0	0	8	10	8	0	1	5	0.03679	0.04506	0.0351	0	0.00473	0.02291	0.03898	0.00921	ENSGALG00000000441	KCNA10-209	Q7T199	-	-	-	-	-	-	GO:0034765//regulation of ion transmembrane transport;GO:0051260//protein homooligomerization;GO:0071805//potassium ion transmembrane transport	GO:0005249//voltage-gated potassium channel activity;GO:0005251//delayed rectifier potassium channel activity	GO:0008076//voltage-gated potassium channel complex;GO:0016021//integral component of membrane
ENSGALG00000000442	0.0049	0.0322	-2.74071	0.047135747244235	0.087023124734738	no	ENSGALG00000000442	0	0	4	11	14	2	0	2	2	0.03991	0.04977	0.00692	0	0.00747	0.00723	0.0322	0.0049	ENSGALG00000000442	KCNA2-201	Q7T1A0	-	-	-	-	-	-	GO:0014059//regulation of dopamine secretion;GO:0021633//optic nerve structural organization;GO:0034765//regulation of ion transmembrane transport;GO:0045188//regulation of circadian sleep/wake cycle, non-REM sleep;GO:0051260//protein homooligomerization;GO:0071805//potassium ion transmembrane transport	GO:0005249//voltage-gated potassium channel activity;GO:0005251//delayed rectifier potassium channel activity	GO:0008076//voltage-gated potassium channel complex;GO:0016021//integral component of membrane;GO:0030425//dendrite;GO:0032809//neuronal cell body membrane;GO:0043194//axon initial segment;GO:0043204//perikaryon;GO:0043679//axon terminus;GO:0044224//juxtaparanode region of axon
ENSGALG00000000451	0.18519	0.16651	0.124856619019744	0.840029723206189	0.886287441117967	no	ENSGALG00000000451	6	14	20	11	6	22	10	22	9	0.14511	0.07756	0.27686	0.13867	0.29859	0.1183	0.16651	0.18519	ENSGALG00000000451	MEIG1-202	F1NP66	-	-	-	-	-	-	-	-	GO:0005634//nucleus
ENSGALG00000000452	27.8307	26.6019	0.031378293585931	0.868026998964992	0.907140944322567	no	ENSGALG00000000452	1283	1405	1435	3117	2819	2594	1991	3555	3000	29.777	26.3889	23.6397	19.994	34.9409	28.5572	26.6019	27.8307	ENSGALG00000000452	TNFRSF10B-201	Q9IAR7	-	-	-	-	-	-	GO:0036462//TRAIL-activated apoptotic signaling pathway;GO:0043065//positive regulation of apoptotic process	GO:0045569//TRAIL binding	GO:0005886//plasma membrane;GO:0009986//cell surface;GO:0016021//integral component of membrane
ENSGALG00000000458	0.05066	0.03419	0.530961992113215	0.60566595313497	0.702138534012482	no	ENSGALG00000000458	3	13	0	9	2	6	7	13	4	0.05534	0.01205	0.03519	0.04524	0.08224	0.02451	0.03419	0.05066	ENSGALG00000000458	428320	F1NP62	TMPRSS9	XP_004948709.3	transmembrane protease serine 9 isoform X2	K09640	TMPRSS9	transmembrane protease serine 9 [EC:3.4.21.-]	GO:0006508//proteolysis	GO:0004252//serine-type endopeptidase activity	GO:0016021//integral component of membrane
ENSGALG00000000461	45.1056	23.0166	0.928067282211426	2.08E-10	1.47E-09	up	ENSGALG00000000461	16469	15439	17563	3397	5100	5501	7891	8962	9252	17.1939	25.2948	26.5613	41.9852	46.6696	46.6621	23.0166	45.1056	ENSGALG00000000461	419950	F1NP60	MRC2	XP_046760344.1	C-type mannose receptor 2 isoform X2	K06560	MRC	mannose receptor, C type	GO:0006897//endocytosis	GO:0030246//carbohydrate binding;GO:0038023//signaling receptor activity	GO:0016021//integral component of membrane
ENSGALG00000000469	0.00593	0	0.979551652906334	0.82412052245737	NA	no	ENSGALG00000000469	0	0	0	0	0	0	0	0	1	0	0	0	0	0	0.0178	0	0.00593	ENSGALG00000000469	-	F1NP52	-	-	-	-	-	-	GO:0001996//positive regulation of heart rate by epinephrine-norepinephrine;GO:0007200//phospholipase C-activating G-protein coupled receptor signaling pathway;GO:0007204//positive regulation of cytosolic calcium ion concentration;GO:0007267//cell-cell signaling;GO:0043410//positive regulation of MAPK cascade;GO:0045907//positive regulation of vasoconstriction;GO:0055117//regulation of cardiac mu…	GO:0004930//G-protein coupled receptor activity;GO:0004937//alpha1-adrenergic receptor activity	GO:0005737//cytoplasm;GO:0005887//integral component of plasma membrane;GO:0005901//caveola;GO:0031965//nuclear membrane
ENSGALG00000000470	20.1269	21.8903	-0.181898	0.084555187762151	0.143909004651795	no	ENSGALG00000000470	8289	8318	8523	3744	4414	3909	4081	2994	3490	20.8396	24.0751	20.7562	23.8784	17.1457	19.3566	21.8903	20.1269	ENSGALG00000000470	LMNB2-202	A0A3Q2U596	-	-	-	-	-	-	GO:0006998//nuclear envelope organization;GO:0007010//cytoskeleton organization;GO:0007097//nuclear migration;GO:0031507//heterochromatin assembly;GO:0051664//nuclear pore localization;GO:0090435//protein localization to nuclear envelope	GO:0005200//structural constituent of cytoskeleton;GO:0042802//identical protein binding	GO:0005635//nuclear envelope;GO:0005652//nuclear lamina;GO:0005882//intermediate filament;GO:0031965//nuclear membrane
ENSGALG00000000476	1.39175	4.86055	-1.87717	6.39E-17	9.23E-16	down	ENSGALG00000000476	368	367	376	718	524	411	207	128	116	6.44863	4.61165	3.52138	1.95433	1.18278	1.03813	4.86055	1.39175	ENSGALG00000000476	419539	F1NP47	LRRTM4	XP_040507529.1	leucine-rich repeat transmembrane neuronal protein 4	-	-	-	-	-	GO:0005615//extracellular space;GO:0016021//integral component of membrane;GO:0031012//extracellular matrix
ENSGALG00000000478	2.94582	1.96118	0.538673619742667	3.62E-06	1.50E-05	no	ENSGALG00000000478	1591	1454	1595	442	548	626	758	747	805	1.64991	2.00448	2.22916	2.97436	2.86886	2.99423	1.96118	2.94582	ENSGALG00000000478	419951	F1NP45	TANC2	XP_040509144.1	protein TANC2 isoform X13	-	-	-	GO:0061001//regulation of dendritic spine morphogenesis	-	GO:0043197//dendritic spine
ENSGALG00000000497	0.01624	0.23571	-3.9046	0.001831307980145	0.004771605889983	down	ENSGALG00000000497	0	0	1	32	15	13	1	1	2	0.38288	0.17587	0.14838	0.01258	0.01231	0.02384	0.23571	0.01624	ENSGALG00000000497	419812	E1C0V5	C26H6ORF222	XP_429706.4	apoptosis facilitator Bcl-2-like protein 14 isoform X1	-	-	-	GO:2001236//regulation of extrinsic apoptotic signaling pathway	-	-
ENSGALG00000000498	0.01535	0.02755	-0.874706	0.368684154540806	0.479366998818093	no	ENSGALG00000000498	6	15	9	8	3	2	1	4	2	0.05147	0.01891	0.01227	0.00676	0.02648	0.01282	0.02755	0.01535	ENSGALG00000000498	ACE-201	F1NYM0	-	-	-	-	-	-	-	-	-
ENSGALG00000000504	0.22578	0.19586	0.163096515229596	0.752520185632411	0.821599148171458	no	ENSGALG00000000504	8	8	7	22	11	15	15	20	18	0.27452	0.1345	0.17856	0.19676	0.25677	0.22381	0.19586	0.22578	ENSGALG00000000504	419813	A0A1D5P985	ETV7	XP_004934938.2	transcription factor ETV7 isoform X1	K03211	ETV6_7	ETS translocation variant 6/7	GO:0006357//regulation of transcription from RNA polymerase II promoter;GO:0030154//cell differentiation	GO:0000981//RNA polymerase II transcription factor activity, sequence-specific DNA binding;GO:0043565//sequence-specific DNA binding	GO:0005634//nucleus
ENSGALG00000000505	0.03149	0.06453	-1.08422	0.167444684450634	0.25493109314493	no	ENSGALG00000000505	7	9	8	8	20	6	4	3	9	0.04648	0.11385	0.03325	0.02443	0.01793	0.0521	0.06453	0.03149	ENSGALG00000000505	KCNH6-202	A0A1I7Q433	-	-	-	-	-	-	GO:0034765//regulation of ion transmembrane transport;GO:0042391//regulation of membrane potential;GO:0071805//potassium ion transmembrane transport;GO:0086011//membrane repolarization during action potential	GO:0005242//inward rectifier potassium channel activity;GO:0005249//voltage-gated potassium channel activity	GO:0005887//integral component of plasma membrane
ENSGALG00000000507	0.02048	0.09317	-2.19996	0.187947358550916	0.280080032998464	no	ENSGALG00000000507	0	1	0	13	5	5	0	0	5	0.16028	0.06041	0.05881	0	0	0.06143	0.09317	0.02048	ENSGALG00000000507	415851	F1NKD5	CPNE7	XP_414211.4	copine-7	K24525	CPNE4_6_7	copine 4/6/7	GO:0071277//cellular response to calcium ion	GO:0005544//calcium-dependent phospholipid binding	GO:0005886//plasma membrane
ENSGALG00000000510	29.3353	26.7126	0.081412698534003	0.297818243776908	0.405013631306931	no	ENSGALG00000000510	4479	4290	4436	3785	4206	4171	4473	3848	4407	25.5205	27.7891	26.8283	31.7035	26.6937	29.6085	26.7126	29.3353	ENSGALG00000000510	DCAF7-201	F7BFS9	-	-	-	-	-	-	-	-	GO:0005634//nucleus
ENSGALG00000000511	28.9962	28.1053	0.004286292923561	0.974368446961457	0.987004976882299	no	ENSGALG00000000511	2726	2444	2376	4767	4708	4637	3865	5225	4820	29.1174	28.1791	27.0193	24.8166	32.8356	29.3363	28.1053	28.9962	ENSGALG00000000511	419814	E1C0U7	KCTD20	XP_417950.1	BTB/POZ domain-containing protein KCTD20 isoform X10	-	-	-	GO:0042327//positive regulation of phosphorylation	-	GO:0005737//cytoplasm
ENSGALG00000000513	17.1805	12.7404	0.38885899968726	0.001611192203958	0.004249128624823	no	ENSGALG00000000513	1044	1045	1022	956	1133	1253	1279	1557	1457	11.2032	13.0105	14.0075	15.7557	18.7725	17.0134	12.7404	17.1805	ENSGALG00000000513	415853	F1NLX3	ZNF276	XP_414213.3	zinc finger protein 276	-	-	-	GO:0006357//regulation of transcription from RNA polymerase II promoter	GO:0000978//RNA polymerase II core promoter proximal region sequence-specific DNA binding;GO:0003700//transcription factor activity, sequence-specific DNA binding;GO:0008270//zinc ion binding	GO:0000776//kinetochore;GO:0005634//nucleus
ENSGALG00000000516	2.55445	3.70674	-0.592763	7.35E-06	2.89E-05	down	ENSGALG00000000516	1412	1227	1355	751	536	708	493	389	428	4.27914	2.9927	3.84838	2.9529	2.28043	2.43002	3.70674	2.55445	ENSGALG00000000516	FANCA-202	F1NLX0	-	-	-	-	-	-	GO:0036297//interstrand cross-link repair;GO:0045589//regulation of regulatory T cell differentiation	-	GO:0043240//Fanconi anaemia nuclear complex
ENSGALG00000000518	9.47396	7.08728	0.377860488457339	0.01921117850538	0.039623541583436	no	ENSGALG00000000518	654	680	748	737	662	621	685	893	1009	7.92173	6.97256	6.36755	7.73977	9.87539	10.8067	7.08728	9.47396	ENSGALG00000000518	101748977	F1NLC2	KLHL12	XP_015154220.1	kelch-like protein 12	K10450	KLHL12	kelch-like protein 12	GO:0006513//protein monoubiquitination;GO:0048208//COPII vesicle coating	-	GO:0030134//ER to Golgi transport vesicle
ENSGALG00000000521	0.39089	0.3242	0.239065803743161	0.546087849482724	0.649658432513703	no	ENSGALG00000000521	43	47	45	32	42	30	23	58	39	0.3058	0.3933	0.27349	0.23105	0.57026	0.37137	0.3242	0.39089	ENSGALG00000000521	415855	F1NLC0	SPIRE2	XP_015148163.2	protein spire homolog 2 isoform X2	-	-	-	GO:0015031//protein transport;GO:0030041//actin filament polymerization;GO:0036089//cleavage furrow formation;GO:0040038//polar body extrusion after meiotic divisions;GO:0045010//actin nucleation;GO:0046907//intracellular transport;GO:0048193//Golgi vesicle transport;GO:0051295//establishment of meiotic spindle localization;GO:0051639//actin filament network formation	GO:0003779//actin binding	GO:0005856//cytoskeleton;GO:0005886//plasma membrane;GO:0005938//cell cortex;GO:0030659//cytoplasmic vesicle membrane
ENSGALG00000000525	32.5837	31.0135	0.026188394557367	0.797382644937445	0.854200872290844	no	ENSGALG00000000525	3885	3674	3449	4307	4561	4762	4139	4518	5012	30.0866	31.2206	31.7334	30.3934	32.471	34.8867	31.0135	32.5837	ENSGALG00000000525	419954	F1NYQ2	MAP3K3	XP_040509185.1	mitogen-activated protein kinase kinase kinase 3 isoform X2	K04421	MAP3K3	mitogen-activated protein kinase kinase kinase 3 [EC:2.7.11.25]	GO:0001568//blood vessel development;GO:0035556//intracellular signal transduction;GO:0043123//positive regulation of I-kappaB kinase/NF-kappaB signaling;GO:0046777//protein autophosphorylation;GO:0071864//positive regulation of cell proliferation in bone marrow;GO:0090050//positive regulation of cell migration involved in sprouting angiogenesis;GO:1900745//positive regulation of p38MAPK cascade;…	GO:0004674//protein serine/threonine kinase activity;GO:0005524//ATP binding	GO:0005737//cytoplasm
ENSGALG00000000528	1.74376	0.70308	1.26955604777656	4.26E-05	0.000149101196875	up	ENSGALG00000000528	96	141	127	68	37	34	87	106	139	1.04929	0.55946	0.50049	1.4112	1.68284	2.13723	0.70308	1.74376	ENSGALG00000000528	415857	A0A1D5P7Y7	DBNDD1	XP_046755640.1	dysbindin domain-containing protein 1 isoform X5	-	-	-	GO:0006469//negative regulation of protein kinase activity	-	GO:0005737//cytoplasm
ENSGALG00000000529	11.2348	1.95759	2.46780593447453	1.21E-32	6.89E-31	up	ENSGALG00000000529	575	534	547	48	109	107	498	436	504	1.09736	2.44184	2.33357	11.968	10.2552	11.4812	1.95759	11.2348	ENSGALG00000000529	LIMD2-201	A0A1D5NWB1	-	-	-	-	-	-	-	GO:0046872//metal ion binding	-
ENSGALG00000000533	72.0881	82.4043	-0.247073	0.010408137900283	0.022953299354734	no	ENSGALG00000000533	5532	4988	5378	4886	4242	4372	3943	3378	3953	91.4132	77.7692	78.0304	77.5474	65.0228	73.694	82.4043	72.0881	ENSGALG00000000533	SRSF3-203	E1C8Y9	-	-	-	-	-	-	GO:0000398//mRNA splicing, via spliceosome;GO:0006406//mRNA export from nucleus;GO:0031053//primary miRNA processing;GO:0048024//regulation of mRNA splicing, via spliceosome;GO:1990830//cellular response to leukemia inhibitory factor	GO:0003723//RNA binding;GO:0043274//phospholipase binding;GO:0070878//primary miRNA binding	GO:0016607//nuclear speck
ENSGALG00000000535	23.7804	67.2579	-1.54904	7.38E-25	2.27E-23	down	ENSGALG00000000535	1399	1464	1419	9479	7311	6422	2452	2786	2616	83.9994	63.4852	54.2891	22.8412	25.4007	23.0994	67.2579	23.7804	ENSGALG00000000535	419364	E1C8Y8	ERRFI1	XP_015152486.1	ERBB receptor feedback inhibitor 1 isoform X2	-	-	-	GO:0042059//negative regulation of epidermal growth factor receptor signaling pathway;GO:0045616//regulation of keratinocyte differentiation	-	GO:0005634//nucleus;GO:0005737//cytoplasm;GO:0031234//extrinsic component of cytoplasmic side of plasma membrane
ENSGALG00000000538	10.0221	6.51055	0.575391478109557	9.15E-08	4.76E-07	no	ENSGALG00000000538	1120	1125	1209	782	839	857	1126	1146	1370	6.3071	6.63081	6.59374	9.54654	9.5095	11.0101	6.51055	10.0221	ENSGALG00000000538	RNF113B-201	Q67ER3	-	-	-	-	-	-	GO:0034247//snoRNA splicing	GO:0046872//metal ion binding	GO:0005684//U2-type spliceosomal complex
ENSGALG00000000540	17.0538	6.657	1.31956481952335	1.10E-17	1.72E-16	up	ENSGALG00000000540	810	766	733	417	444	564	947	1256	1278	5.99084	6.25052	7.72964	14.3017	18.5648	18.295	6.657	17.0538	ENSGALG00000000540	GAS8-201	F1NLA8	-	-	-	-	-	-	GO:0008104//protein localization;GO:0030317//flagellated sperm motility	GO:0008017//microtubule binding;GO:0031267//small GTPase binding	GO:0005794//Golgi apparatus;GO:0005874//microtubule;GO:0031514//motile cilium
ENSGALG00000000541	23.9032	24.1354	-0.0602361	0.557042419693417	0.65922616321051	no	ENSGALG00000000541	3653	3629	3691	3846	3566	3663	3238	3624	3611	25.7021	23.3519	23.3521	22.7469	24.9171	24.0457	24.1354	23.9032	ENSGALG00000000541	ZC3H11A-201	F1NLA7	-	-	-	-	-	-	GO:0016973//poly(A)+ mRNA export from nucleus	GO:0003729//mRNA binding;GO:0046872//metal ion binding	-
ENSGALG00000000542	30.9949	12.3359	1.30303717855486	1.61E-08	9.13E-08	up	ENSGALG00000000542	484	528	513	451	513	504	705	1580	1242	11.6352	12.9687	12.4038	19.1193	41.9377	31.9278	12.3359	30.9949	ENSGALG00000000542	ZNF593-202	Q5ZIT0	-	-	-	-	-	-	-	GO:0003676//nucleic acid binding;GO:0008270//zinc ion binding	-
ENSGALG00000000544	0.0227	0.07755	-1.80137	0.080257810774279	0.137779850984796	no	ENSGALG00000000544	0	0	1	31	8	7	2	8	3	0.15846	0.04007	0.03413	0.01075	0.04207	0.01528	0.07755	0.0227	ENSGALG00000000544	100859805	F1P450	RAB44	XP_015154610.2	ras-related protein Rab-44 isoform X2	K17199	RASEF	Ras and EF-hand domain-containing protein	-	-	-
ENSGALG00000000545	0.09195	0.22695	-1.3454	0.044469829546486	0.082749354165423	no	ENSGALG00000000545	4	3	6	27	23	9	5	11	7	0.31627	0.264	0.10057	0.06157	0.13257	0.0817	0.22695	0.09195	ENSGALG00000000545	431167	F1NLA4	REN	XP_040508845.1	renin isoform X3	K01380	REN	renin [EC:3.4.23.15]	GO:0002003//angiotensin maturation;GO:0006508//proteolysis;GO:0006888//ER to Golgi vesicle-mediated transport;GO:0042147//retrograde transport, endosome to Golgi	GO:0004190//aspartic-type endopeptidase activity	GO:0000139//Golgi membrane;GO:0005615//extracellular space;GO:0005783//endoplasmic reticulum;GO:0005829//cytosol;GO:0016020//membrane;GO:0016021//integral component of membrane
ENSGALG00000000550	16.1072	14.8076	0.073985550710834	0.571740930316519	0.672446235817951	no	ENSGALG00000000550	1624	1506	1566	1892	1648	1492	1581	1727	1931	17.0476	14.5506	12.8245	14.9748	16.0098	17.337	14.8076	16.1072	ENSGALG00000000550	STRADA-201	A0A1D5PQK3	-	-	-	-	-	-	GO:0006468//protein phosphorylation;GO:0006611//protein export from nucleus;GO:0032147//activation of protein kinase activity;GO:0070314//G1 to G0 transition;GO:0071902//positive regulation of protein serine/threonine kinase activity	GO:0004672//protein kinase activity;GO:0005524//ATP binding;GO:0019900//kinase binding;GO:0043539//protein serine/threonine kinase activator activity	GO:0005654//nucleoplasm;GO:0005829//cytosol;GO:1902554//serine/threonine protein kinase complex
ENSGALG00000000551	7.92264	7.58866	0.018063229142807	0.889419408545181	0.922733031175677	no	ENSGALG00000000551	1283	1335	1264	1561	1572	1416	1300	1578	1664	7.98204	7.87672	6.90721	6.98779	8.30173	8.47841	7.58866	7.92264	ENSGALG00000000551	C6orf89-202	Q5F344	-	-	-	-	-	-	GO:1901727//positive regulation of histone deacetylase activity	-	GO:0000139//Golgi membrane;GO:0005730//nucleolus;GO:0016021//integral component of membrane
ENSGALG00000000556	0.0669	0.25824	-1.99501	0.135418434170717	0.21413591366772	no	ENSGALG00000000556	1	8	1	11	3	2	1	2	1	0.53775	0.14371	0.09327	0.05139	0.10059	0.04871	0.25824	0.0669	ENSGALG00000000556	UTS2-201	Q6Q2J6	-	-	-	-	-	-	GO:0007165//signal transduction;GO:0008217//regulation of blood pressure	GO:0005179//hormone activity	GO:0005615//extracellular space
ENSGALG00000000557	0.73416	1.1971	-0.747314	0.00995284354741	0.022051806168623	no	ENSGALG00000000557	45	70	51	94	103	113	49	50	83	1.11514	1.19735	1.27882	0.61106	0.61027	0.98114	1.1971	0.73416	ENSGALG00000000557	426690	F1NL82	ETNK2	XP_015154617.1	ethanolamine kinase 2 isoform X2	K00894	ETNK	ethanolamine kinase [EC:2.7.1.82]	GO:0006646//phosphatidylethanolamine biosynthetic process;GO:0009791//post-embryonic development;GO:0016310//phosphorylation;GO:0035264//multicellular organism growth	GO:0004305//ethanolamine kinase activity	GO:0005737//cytoplasm
ENSGALG00000000558	0.68126	0.60349	0.139682299775017	0.664192034492092	0.75152460538135	no	ENSGALG00000000558	60	87	111	62	90	88	60	91	108	0.47941	0.68193	0.64912	0.4877	0.72395	0.83213	0.60349	0.68126	ENSGALG00000000558	420057	E1C8G2	SLC1A6	XP_040509547.1	excitatory amino acid transporter 4 isoform X2	K05617	SLC1A6	solute carrier family 1 (high affinity glutamate/aspartate transporter), member 6	GO:0015804//neutral amino acid transport;GO:0015813//L-glutamate transport	GO:0005313//L-glutamate transmembrane transporter activity;GO:0015175//neutral amino acid transmembrane transporter activity;GO:0015501//glutamate:sodium symporter activity	GO:0005886//plasma membrane;GO:0016021//integral component of membrane
ENSGALG00000000560	0.12003	0.10897	0.078437567107654	0.900498918757246	0.930911306175721	no	ENSGALG00000000560	5	12	2	16	10	20	21	14	13	0.11655	0.07138	0.13898	0.16081	0.10492	0.09436	0.10897	0.12003	ENSGALG00000000560	419818	F1NL81	PI16	XP_040508838.1	peptidase inhibitor 16 isoform X6	K20412	PI16	peptidase inhibitor 16	-	-	GO:0005615//extracellular space
ENSGALG00000000564	20.3769	21.7333	-0.159763	0.253890400703682	0.356313486764785	no	ENSGALG00000000564	3449	3224	3313	2587	2254	2710	2927	1665	2138	22.8525	19.5107	22.8368	27.1797	15.1322	18.8189	21.7333	20.3769	ENSGALG00000000564	419958	F1NL71	CCDC47	XP_004948595.2	PAT complex subunit CCDC47	K24962	CCDC47	PAT complex subunit CCDC47	GO:0032469//endoplasmic reticulum calcium ion homeostasis	GO:0005509//calcium ion binding	GO:0005783//endoplasmic reticulum;GO:0016021//integral component of membrane;GO:0030867//rough endoplasmic reticulum membrane
ENSGALG00000000568	0.02804	0.02258	0.258448674239973	0.827195373998908	0.876400528196919	no	ENSGALG00000000568	0	0	1	4	2	5	5	3	5	0.02525	0.01237	0.03011	0.03318	0.01948	0.03145	0.02258	0.02804	ENSGALG00000000568	421173	F1NKM7	LGR6	XP_004934883.2	leucine-rich repeat-containing G-protein coupled receptor 6 isoform X3	K08399	LGR6	leucine-rich repeat-containing G protein-coupled receptor 6	-	-	GO:0005615//extracellular space;GO:0031012//extracellular matrix
ENSGALG00000000573	1.98152	3.8078	-1.01304	7.35E-08	3.86E-07	down	ENSGALG00000000573	358	427	342	1011	792	840	600	363	344	4.46185	3.42508	3.53648	2.78356	1.64824	1.51277	3.8078	1.98152	ENSGALG00000000573	PER3-201	E1C8E2	-	-	-	-	-	-	GO:0000122//negative regulation of transcription from RNA polymerase II promoter;GO:0032922//circadian regulation of gene expression;GO:0043153//entrainment of circadian clock by photoperiod;GO:0045187//regulation of circadian sleep/wake cycle, sleep;GO:0050821//protein stabilization	GO:0000976//transcription regulatory region sequence-specific DNA binding;GO:0001222//transcription corepressor binding;GO:0019900//kinase binding;GO:0031625//ubiquitin protein ligase binding	GO:0005634//nucleus;GO:0005737//cytoplasm
ENSGALG00000000576	0.6991	0.27681	1.30269872981057	0.000245757570012	0.000755316421267	up	ENSGALG00000000576	45	47	29	29	22	38	54	94	66	0.27742	0.20623	0.34678	0.54302	0.92516	0.62912	0.27681	0.6991	ENSGALG00000000576	-	H9KYV4	-	-	-	-	-	-	GO:0031167//rRNA methylation	GO:0000179//rRNA (adenine-N6,N6-)-dimethyltransferase activity	-
ENSGALG00000000577	24.6502	22.4489	0.082930089928288	0.328939678530505	0.438342547164524	no	ENSGALG00000000577	3288	3197	2938	2707	2920	2906	3038	2710	3188	21.8581	23.1041	22.3846	25.7868	22.5136	25.6503	22.4489	24.6502	ENSGALG00000000577	420058	A0A3Q3AQS5	RANBP3	XP_040509549.1	ran-binding protein 3 isoform X9	-	-	-	GO:0006611//protein export from nucleus;GO:0050790//regulation of catalytic activity	GO:0005096//GTPase activator activity	GO:0005643//nuclear pore;GO:0005737//cytoplasm
ENSGALG00000000579	122.928	60.2948	0.991486697606637	1.11E-09	7.20E-09	up	ENSGALG00000000579	2011	2078	2043	1361	1754	1676	2386	3647	3290	52.6193	66.4505	61.8144	96.9711	145.069	126.746	60.2948	122.928	ENSGALG00000000579	VAMP3-201	F1P4I3	-	-	-	-	-	-	GO:0001921//positive regulation of receptor recycling;GO:0006906//vesicle fusion;GO:0017156//calcium ion regulated exocytosis;GO:0034446//substrate adhesion-dependent cell spreading;GO:0035493//SNARE complex assembly;GO:0042147//retrograde transport, endosome to Golgi;GO:0043001//Golgi to plasma membrane protein transport;GO:0071346//cellular response to interferon-gamma;GO:1903531//negative regu…	GO:0005484//SNAP receptor activity;GO:0017075//syntaxin-1 binding;GO:0019905//syntaxin binding	GO:0005769//early endosome;GO:0005829//cytosol;GO:0005886//plasma membrane;GO:0009986//cell surface;GO:0016021//integral component of membrane;GO:0030136//clathrin-coated vesicle;GO:0030141//secretory granule;GO:0031201//SNARE complex;GO:0045335//phagocytic vesicle;GO:0048471//perinuclear region of cytoplasm;GO:0055037//recycling endosome
ENSGALG00000000581	16.1788	10.3031	0.598445059840846	4.85E-09	2.92E-08	up	ENSGALG00000000581	2823	2642	2772	1489	1536	1827	2550	2027	2682	9.71579	9.82102	11.3724	17.4908	13.6078	17.4378	10.3031	16.1788	ENSGALG00000000581	DDX42-201	F1NJ40	-	-	-	-	-	-	-	GO:0003676//nucleic acid binding;GO:0003724//RNA helicase activity;GO:0005524//ATP binding;GO:0016787//hydrolase activity	GO:0005634//nucleus
ENSGALG00000000583	1.88564	1.6199	0.179977148148583	0.41365278546981	0.524978253413904	no	ENSGALG00000000583	179	169	175	140	203	159	138	201	220	1.38679	1.97043	1.50248	1.43697	2.04847	2.17148	1.6199	1.88564	ENSGALG00000000583	419820	F1NJ38	SOX13	XP_040508842.1	transcription factor SOX-13 isoform X4	K09269	SOX5_6_13	transcription factor SOX5/6/13 (SOX group D)	GO:0006357//regulation of transcription from RNA polymerase II promoter;GO:0045165//cell fate commitment	GO:0000978//RNA polymerase II core promoter proximal region sequence-specific DNA binding;GO:0000981//RNA polymerase II transcription factor activity, sequence-specific DNA binding	GO:0005634//nucleus
ENSGALG00000000584	3.7371	1.3097	1.4766845583796	1.90E-16	2.61E-15	up	ENSGALG00000000584	1436	1419	1659	276	388	440	774	1062	1168	1.00789	1.38841	1.5328	2.97118	3.99005	4.25007	1.3097	3.7371	ENSGALG00000000584	421174	A0A3Q2TUL9	PTPRVP	XP_015154205.2	receptor-type tyrosine-protein phosphatase V isoform X3	K18036	PTPRV	receptor-type tyrosine-protein phosphatase V [EC:3.1.3.48]	-	-	-
ENSGALG00000000585	0.20667	0.42782	-1.13366	0.253319889540792	0.355586260977662	no	ENSGALG00000000585	0	0	0	19	9	16	12	7	1	0.56603	0.26273	0.45471	0.37579	0.21455	0.02968	0.42782	0.20667	ENSGALG00000000585	MYL4-201	F1NJ37	-	-	-	-	-	-	GO:0060048//cardiac muscle contraction	GO:0003785//actin monomer binding;GO:0005509//calcium ion binding	GO:0016460//myosin II complex;GO:0031672//A band
ENSGALG00000000589	7.40532	3.31286	1.11934215554093	3.73E-12	3.26E-11	up	ENSGALG00000000589	640	498	546	211	254	261	429	543	577	2.95825	3.48954	3.49078	6.32259	7.83255	8.06081	3.31286	7.40532	ENSGALG00000000589	BTN1A1-203	A0A1D5P9F3	-	-	-	-	-	-	GO:0001817//regulation of cytokine production;GO:0050852//T cell receptor signaling pathway	GO:0005102//receptor binding	GO:0009897//external side of plasma membrane;GO:0016021//integral component of membrane
ENSGALG00000000593	0.01041	0.03034	-1.50419	0.668667292632329	NA	no	ENSGALG00000000593	0	0	0	3	0	0	0	1	0	0.09102	0	0	0	0.03122	0	0.03034	0.01041	ENSGALG00000000593	-	F1NJ34	-	-	-	-	-	-	-	-	-
ENSGALG00000000596	29.8897	30.1483	-0.0773135	0.554414929212612	0.656766967687158	no	ENSGALG00000000596	6880	6415	6589	4341	4292	5143	5520	3224	4233	29.1848	28.2754	32.9847	39.0114	22.3004	28.3573	30.1483	29.8897	ENSGALG00000000596	CDC27-201	Q5ZK91	-	-	-	-	-	-	GO:0007091//metaphase/anaphase transition of mitotic cell cycle;GO:0016567//protein ubiquitination;GO:0031145//anaphase-promoting complex-dependent catabolic process;GO:0045842//positive regulation of mitotic metaphase/anaphase transition;GO:0051301//cell division	-	GO:0005680//anaphase-promoting complex;GO:0005737//cytoplasm
ENSGALG00000000599	14.0971	7.55299	0.861558288769596	4.03E-09	2.45E-08	up	ENSGALG00000000599	1293	1151	1347	856	735	903	1201	1536	1713	7.95688	6.69481	8.00728	11.7354	14.6896	15.8663	7.55299	14.0971	ENSGALG00000000599	420062	E1C6Q0	MARCH2	XP_046760575.1	E3 ubiquitin-protein ligase MARCHF2	K10657	MARCH2	E3 ubiquitin-protein ligase MARCH2 [EC:2.3.2.27]	GO:0016567//protein ubiquitination	GO:0004842//ubiquitin-protein transferase activity;GO:0008270//zinc ion binding	GO:0016021//integral component of membrane
ENSGALG00000000603	20.3023	18.2509	0.111913633054903	0.342063652606328	0.452459747082313	no	ENSGALG00000000603	1433	1547	1617	2589	2560	2955	2501	2993	3109	17.9063	17.3498	19.4966	18.1833	21.2976	21.4261	18.2509	20.3023	ENSGALG00000000603	419961	E1C6P0	KANSL1	XP_040509193.1	KAT8 regulatory NSL complex subunit 1 isoform X3	K18400	KANSL1	KAT8 regulatory NSL complex subunit 1	-	GO:0035035//histone acetyltransferase binding	GO:0044545//NSL complex
ENSGALG00000000604	0.51086	0.27113	0.875278298827833	0.014841856960623	0.031546876863649	no	ENSGALG00000000604	117	103	148	28	45	16	36	68	57	0.26071	0.41057	0.14212	0.35235	0.65141	0.52883	0.27113	0.51086	ENSGALG00000000604	107049081	F1NJ20	NKAIN1	XP_015153055.1	sodium/potassium-transporting ATPase subunit beta-1-interacting protein 1 isoform X1	K22735	NKAIN	sodium/potassium-transporting ATPase subunit beta-1-interacting protein	GO:0002028//regulation of sodium ion transport	-	GO:0005886//plasma membrane;GO:0016021//integral component of membrane
ENSGALG00000000606	25.6511	12.2843	1.02503774092235	1.11E-10	8.09E-10	up	ENSGALG00000000606	1739	1866	1945	1254	1652	1640	2353	3301	3408	10.4149	13.4446	12.9936	20.543	28.2067	28.2036	12.2843	25.6511	ENSGALG00000000606	ARL8A-203	Q5ZKQ8	-	-	-	-	-	-	GO:0007049//cell cycle;GO:0007059//chromosome segregation;GO:0008089//anterograde axonal transport;GO:0015031//protein transport;GO:0051301//cell division	GO:0003924//GTPase activity;GO:0005525//GTP binding	GO:0005765//lysosomal membrane;GO:0005819//spindle;GO:0031902//late endosome membrane;GO:0045202//synapse;GO:0070161//anchoring junction;GO:1904115//axon cytoplasm
ENSGALG00000000607	0.00751	0.00737	0.026627434904542	0.991741002379289	0.997416481228623	no	ENSGALG00000000607	0	0	8	1	0	1	0	0	2	0.01131	0	0.01079	0	0	0.02254	0.00737	0.00751	ENSGALG00000000607	421176	F1NJ18	GPR37L1	XP_419256.4	G-protein coupled receptor 37-like 1	K04244	GPR37L1	prosaposin receptor	GO:0003085//negative regulation of systemic arterial blood pressure;GO:0007193//adenylate cyclase-inhibiting G-protein coupled receptor signaling pathway;GO:0007224//smoothened signaling pathway;GO:0021940//positive regulation of cerebellar granule cell precursor proliferation;GO:0043410//positive regulation of MAPK cascade;GO:0045665//negative regulation of neuron differentiation;GO:0045879//neg…	GO:0008528//G-protein coupled peptide receptor activity;GO:0036505//prosaposin receptor activity;GO:0042277//peptide binding	GO:0005886//plasma membrane;GO:0016021//integral component of membrane;GO:0043235//receptor complex
ENSGALG00000000608	0.1453	0.91416	-2.68515	8.95E-08	4.66E-07	down	ENSGALG00000000608	1	1	4	155	112	99	10	23	23	1.18345	0.83795	0.72108	0.08026	0.18067	0.17498	0.91416	0.1453	ENSGALG00000000608	CDH1-203	E1C6M9	-	-	-	-	-	-	GO:0007156//homophilic cell adhesion via plasma membrane adhesion molecules;GO:0007416//synapse assembly;GO:0098742//cell-cell adhesion via plasma-membrane adhesion molecules	GO:0005509//calcium ion binding;GO:0045296//cadherin binding	GO:0005737//cytoplasm;GO:0016021//integral component of membrane;GO:0016342//catenin complex;GO:0016600//flotillin complex;GO:0043296//apical junction complex
ENSGALG00000000611	46.7785	131.142	-1.53372	8.23E-29	3.48E-27	down	ENSGALG00000000611	2282	2313	2400	19681	17460	15538	5480	6764	5711	150.021	130.416	112.987	43.9108	53.0469	43.3778	131.142	46.7785	ENSGALG00000000611	100857158	F1NUR5	PPP1R15B	XP_003642789.4	protein phosphatase 1 regulatory subunit 15B	K17558	PPP1R15B	protein phosphatase 1 regulatory subunit 15B	GO:0031400//negative regulation of protein modification process;GO:0032516//positive regulation of phosphoprotein phosphatase activity;GO:0034976//response to endoplasmic reticulum stress;GO:0045936//negative regulation of phosphate metabolic process	GO:0019888//protein phosphatase regulator activity	GO:0000164//protein phosphatase type 1 complex;GO:0005783//endoplasmic reticulum
ENSGALG00000000613	116.622	87.6102	0.368542658143749	0.000315908784799	0.00095014996856	no	ENSGALG00000000613	10910	10734	11100	7122	8259	8420	9095	10433	10689	80.5203	91.4982	90.8121	108.091	121.356	120.418	87.6102	116.622	ENSGALG00000000613	RAB11B-202	Q5F3R8	-	-	-	-	-	-	GO:0006887//exocytosis;GO:0016192//vesicle-mediated transport;GO:0045054//constitutive secretory pathway;GO:0045055//regulated exocytosis	GO:0003924//GTPase activity;GO:0005525//GTP binding	GO:0005768//endosome;GO:0005794//Golgi apparatus;GO:0055037//recycling endosome
ENSGALG00000000615	7.0181	3.86167	0.818113127312839	2.26E-08	1.26E-07	up	ENSGALG00000000615	431	424	378	323	352	327	504	629	606	3.81883	4.07805	3.68812	6.26389	7.6512	7.13922	3.86167	7.0181	ENSGALG00000000615	SNRNP40-201	F1NUK8	-	-	-	-	-	-	-	-	GO:0071013//catalytic step 2 spliceosome
ENSGALG00000000616	0.04409	0	4.14624533643506	0.199590078804238	0.293895415811718	no	ENSGALG00000000616	0	0	0	0	0	0	8	1	1	0	0	0	0.10661	0.01304	0.01263	0	0.04409	ENSGALG00000000616	421177	E1C6L3	ELF3	XP_419257.4	ETS-related transcription factor Elf-3	K09429	K09429	E74-like factor 3	GO:0006357//regulation of transcription from RNA polymerase II promoter;GO:0006366//transcription from RNA polymerase II promoter;GO:0006954//inflammatory response;GO:0030154//cell differentiation;GO:0030855//epithelial cell differentiation	GO:0000981//RNA polymerase II transcription factor activity, sequence-specific DNA binding;GO:0043565//sequence-specific DNA binding	GO:0005634//nucleus
ENSGALG00000000618	9.14522	10.396	-0.239332	0.128071641261555	0.204309294839821	no	ENSGALG00000000618	258	264	235	443	409	364	362	356	302	11.6003	10.4947	9.09278	9.96462	9.59108	7.87996	10.396	9.14522	ENSGALG00000000618	ZCCHC17-201	Q6R2T1	-	-	-	-	-	-	GO:0043489//RNA stabilization	GO:0003723//RNA binding;GO:0008270//zinc ion binding;GO:0042802//identical protein binding	GO:0005730//nucleolus;GO:0022625//cytosolic large ribosomal subunit
ENSGALG00000000619	369.704	79.2109	2.19363397089786	7.90E-22	1.87E-20	up	ENSGALG00000000619	3746	4809	3898	6759	8636	10878	27125	44535	45305	62.7442	78.5571	96.3315	264.695	425.346	419.07	79.2109	369.704	ENSGALG00000000619	769087	F1NUQ4	ANGPTL4	XP_001232284.4	angiopoietin-related protein 4	K08767	ANGPTL4	angiopoietin-like 4	GO:0001525//angiogenesis;GO:0006629//lipid metabolic process;GO:0043066//negative regulation of apoptotic process;GO:0043086//negative regulation of catalytic activity;GO:0070328//triglyceride homeostasis	GO:0004857//enzyme inhibitor activity;GO:0005102//receptor binding	GO:0005615//extracellular space
ENSGALG00000000621	18.2681	13.5602	0.389518729140412	0.004014704139982	0.009731719214943	no	ENSGALG00000000621	2204	2204	2205	1841	2384	2392	2394	3105	3001	11.5952	14.7134	14.3719	15.8502	20.1204	18.8339	13.5602	18.2681	ENSGALG00000000621	428321	A0A1L1RZK3	KANK3	XP_425881.5	KN motif and ankyrin repeat domain-containing protein 3 isoform X3	K22808	KANK	KN motif and ankyrin repeat domain-containing protein	-	-	-
ENSGALG00000000625	12.0673	8.05004	0.542299744042724	0.000372033270712	0.001103969469684	no	ENSGALG00000000625	1874	1777	2035	1095	861	888	1147	1535	1396	9.49254	7.31397	7.34361	10.4524	13.6907	12.0588	8.05004	12.0673	ENSGALG00000000625	MAPT-202	A0A3Q2UDR8	-	-	-	-	-	-	GO:0000226//microtubule cytoskeleton organization;GO:0031175//neuron projection development	GO:0008017//microtubule binding	GO:0005829//cytosol;GO:0005874//microtubule;GO:0005886//plasma membrane;GO:0030424//axon;GO:0043005//neuron projection
ENSGALG00000000627	12.189	12.0282	-0.0390638	0.683954156978642	0.767579930865214	no	ENSGALG00000000627	1766	1684	1618	1513	1395	1442	1599	1230	1371	12.8293	11.591	11.6643	14.2527	10.7305	11.5838	12.0282	12.189	ENSGALG00000000627	428173	F1NUM7	DNAJC11	XP_425731.2	dnaJ homolog subfamily C member 11	K09531	DNAJC11	DnaJ homolog subfamily C member 11	GO:0042407//cristae formation	-	GO:0005739//mitochondrion
ENSGALG00000000630	0.02095	0.0917	-2.14608	0.122115981115158	0.196391321474725	no	ENSGALG00000000630	0	1	0	24	5	2	0	2	5	0.21431	0.04375	0.01704	0	0.01837	0.04449	0.0917	0.02095	ENSGALG00000000630	HAS3-201	F1NU27	-	-	-	-	-	-	GO:0030213//hyaluronan biosynthetic process;GO:0045226//extracellular polysaccharide biosynthetic process;GO:0085029//extracellular matrix assembly	GO:0050501//hyaluronan synthase activity	GO:0005887//integral component of plasma membrane
ENSGALG00000000632	1.94201	1.32595	0.525544074216403	0.133775237942409	0.211982370066662	no	ENSGALG00000000632	81	85	102	63	64	66	51	139	80	1.32824	1.3222	1.32742	1.13029	3.0151	1.68065	1.32595	1.94201	ENSGALG00000000632	CHTF8-202	A0A1D5PI44	-	-	-	-	-	-	GO:0007064//mitotic sister chromatid cohesion	-	GO:0031390//Ctf18 RFC-like complex
ENSGALG00000000636	27.6547	29.7018	-0.163952	0.171757143411313	0.260238051177461	no	ENSGALG00000000636	682	820	762	2235	2129	2524	2473	1713	1910	29.5959	27.6256	31.8839	34.4241	23.3379	25.2021	29.7018	27.6547	ENSGALG00000000636	419823	E1C4B0	MDM4	XP_004934981.3	protein Mdm4 isoform X1	K10127	MDM4	protein Mdm4	GO:0006357//regulation of transcription from RNA polymerase II promoter;GO:0043066//negative regulation of apoptotic process;GO:0051726//regulation of cell cycle	GO:0002039//p53 binding;GO:0046872//metal ion binding	GO:0005634//nucleus
ENSGALG00000000637	11.8403	14.4206	-0.331762	0.020257418695722	0.041558592888295	no	ENSGALG00000000637	403	350	349	1306	1308	1128	910	1105	918	15.4213	15.1344	12.7062	11.2954	13.4242	10.8011	14.4206	11.8403	ENSGALG00000000637	ZBTB48-201	F1NSK0	-	-	-	-	-	-	GO:0006357//regulation of transcription from RNA polymerase II promoter	GO:0000978//RNA polymerase II core promoter proximal region sequence-specific DNA binding;GO:0003700//transcription factor activity, sequence-specific DNA binding	-
ENSGALG00000000638	8.34051	14.7984	-0.863099	8.58E-07	3.88E-06	down	ENSGALG00000000638	579	572	575	1353	1285	1293	528	866	724	15.6195	14.5363	14.2395	6.40748	10.2858	8.3283	14.7984	8.34051	ENSGALG00000000638	769632	E1C4A9	UTP4	XP_001232920.3	LOW QUALITY PROTEIN: U3 small nucleolar RNA-associated protein 4 homolog isoform X1	K14548	UTP4	U3 small nucleolar RNA-associated protein 4	-	-	-
ENSGALG00000000639	11.6636	12.5051	-0.158884	0.130595645055041	0.207815378978383	no	ENSGALG00000000639	3180	3590	3187	6966	6765	7987	7461	5335	6478	12.3186	11.7227	13.4739	13.8695	9.70654	11.4149	12.5051	11.6636	ENSGALG00000000639	428261	F1NSJ9	LRRN2	XP_040508871.1	leucine-rich repeat neuronal protein 2	K24492	LRRN1_2_3	leucine-rich repeat neuronal protein 1/2/3	-	-	GO:0005615//extracellular space;GO:0016021//integral component of membrane;GO:0031012//extracellular matrix
ENSGALG00000000643	11.6558	8.7085	0.373712623118469	0.003130495781284	0.007768507242513	no	ENSGALG00000000643	586	616	741	654	689	667	794	873	901	8.69326	8.97441	8.45784	11.0946	11.939	11.9338	8.7085	11.6558	ENSGALG00000000643	769431	A0A1D5PA40	ANKS3	XP_040503660.1	ankyrin repeat and SAM domain-containing protein 3 isoform X2	-	-	-	-	-	GO:0005929//cilium
ENSGALG00000000645	0.00825	0.02171	-1.40643	0.488772060157793	0.596831819010289	no	ENSGALG00000000645	0	2	0	7	0	1	0	1	2	0.05732	0	0.00781	0	0.00842	0.01632	0.02171	0.00825	ENSGALG00000000645	395461	E1C4A3	ESPN	XP_040507177.1	espin isoform X8	K24047	ESPN	espin	GO:0051017//actin filament bundle assembly	GO:0051015//actin filament binding	GO:0005737//cytoplasm
ENSGALG00000000650	22.2411	18.4612	0.236100733512495	0.204108878647402	0.299070193351969	no	ENSGALG00000000650	456	441	409	700	732	773	596	1027	916	17.9925	18.4369	18.9541	16.1037	27.1591	23.4606	18.4612	22.2411	ENSGALG00000000650	NIP7-201	E1C494	-	-	-	-	-	-	GO:0042255//ribosome assembly;GO:0042273//ribosomal large subunit biogenesis	GO:0003723//RNA binding	GO:0005654//nucleoplasm;GO:0005730//nucleolus;GO:0030687//preribosome, large subunit precursor
ENSGALG00000000652	32.8705	37.5969	-0.231629	0.193745624486856	0.286979459477516	no	ENSGALG00000000652	1244	1223	1322	2686	2253	2058	1495	2405	1956	44.1823	36.315	32.2936	25.8505	40.7013	32.0598	37.5969	32.8705	ENSGALG00000000652	419371	A0A1L1RTQ9	ACOT7	XP_003642581.3	cytosolic acyl coenzyme A thioester hydrolase isoform X1	K17360	ACOT7	acyl-coenzyme A thioesterase 7 [EC:3.1.2.2]	GO:0006631//fatty acid metabolic process;GO:0006637//acyl-CoA metabolic process;GO:1900535//palmitic acid biosynthetic process	GO:0016290//palmitoyl-CoA hydrolase activity;GO:0036042//long-chain fatty acyl-CoA binding;GO:0047617//acyl-CoA hydrolase activity;GO:0052689//carboxylic ester hydrolase activity	GO:0005654//nucleoplasm;GO:0005829//cytosol
ENSGALG00000000653	0.06737	0.14366	-1.13878	0.122630376009803	0.197032065363797	no	ENSGALG00000000653	2	0	1	31	16	25	11	18	3	0.18943	0.09581	0.14574	0.07066	0.11317	0.01827	0.14366	0.06737	ENSGALG00000000653	CNTN2-201	F1NSJ1	-	-	-	-	-	-	-	-	-
ENSGALG00000000654	0.18821	1.25065	-2.79224	4.13E-07	1.96E-06	down	ENSGALG00000000654	1	4	1	50	67	57	10	4	11	1.10333	1.44874	1.19988	0.23196	0.09081	0.24187	1.25065	0.18821	ENSGALG00000000654	TMED6-201	F1NSJ0	-	-	-	-	-	-	GO:0006886//intracellular protein transport;GO:0006888//ER to Golgi vesicle-mediated transport;GO:0007030//Golgi organization	-	GO:0005783//endoplasmic reticulum;GO:0005789//endoplasmic reticulum membrane;GO:0005793//endoplasmic reticulum-Golgi intermediate compartment;GO:0005794//Golgi apparatus;GO:0016021//integral component of membrane;GO:0030134//ER to Golgi transport vesicle
ENSGALG00000000657	23.0586	31.2675	-0.492949	2.09E-06	8.97E-06	no	ENSGALG00000000657	2407	2481	2486	3728	3391	3085	2472	2354	2358	34.9912	31.1884	27.6227	24.3903	22.7321	22.0535	31.2675	23.0586	ENSGALG00000000657	TERF2-201	F1NSI5	-	-	-	-	-	-	GO:0006278//RNA-dependent DNA biosynthetic process;GO:0007049//cell cycle;GO:0031627//telomeric loop formation;GO:0031848//protection from non-homologous end joining at telomere;GO:0032208//negative regulation of telomere maintenance via recombination;GO:0032210//regulation of telomere maintenance via telomerase;GO:0070198//protein localization to chromosome, telomeric region	GO:0003691//double-stranded telomeric DNA binding;GO:0003720//telomerase activity;GO:0042803//protein homodimerization activity;GO:0098505//G-rich strand telomeric DNA binding	GO:0070187//telosome
ENSGALG00000000668	15.4595	12.2756	0.282817942952942	0.001689513767142	0.004435599183123	no	ENSGALG00000000668	1801	1899	1924	1537	1598	1614	1865	1756	2087	12.1921	12.4212	12.2134	15.5514	14.3311	16.496	12.2756	15.4595	ENSGALG00000000668	RBBP5-201	Q5ZLX3	-	-	-	-	-	-	GO:0006974//cellular response to DNA damage stimulus;GO:0043627//response to estrogen;GO:0051568//histone H3-K4 methylation	GO:0000976//transcription regulatory region sequence-specific DNA binding;GO:0035064//methylated histone binding;GO:0042800//histone methyltransferase activity (H3-K4 specific)	GO:0005634//nucleus;GO:0005730//nucleolus;GO:0044666//MLL3/4 complex;GO:0048188//Set1C/COMPASS complex;GO:0071339//MLL1 complex
ENSGALG00000000669	38.2204	42.2276	-0.191	0.042599372742481	0.079811672891115	no	ENSGALG00000000669	2247	2408	2394	3767	4161	4227	3320	3526	3645	40.1806	43.4911	43.0112	37.2258	38.6949	38.7407	42.2276	38.2204	ENSGALG00000000669	426718	H9KYV9	ETV3	XP_015153944.1	ETS translocation variant 3	K09433	ETV3	ETS translocation variant 3	GO:0000122//negative regulation of transcription from RNA polymerase II promoter;GO:0006357//regulation of transcription from RNA polymerase II promoter;GO:0030154//cell differentiation	GO:0000981//RNA polymerase II transcription factor activity, sequence-specific DNA binding;GO:0001227//transcriptional repressor activity, RNA polymerase II transcription regulatory region sequence-specific binding;GO:0043565//sequence-specific DNA binding	GO:0005634//nucleus
ENSGALG00000000672	2.33783	1.17221	0.954681626861488	4.65E-07	2.19E-06	up	ENSGALG00000000672	322	313	326	133	143	145	228	338	234	1.13674	1.19764	1.18224	2.04846	2.97218	1.99285	1.17221	2.33783	ENSGALG00000000672	768916	E1C480	SCMH1	XP_024998803.2	polycomb protein SCMH1 isoform X3	K11461	SCMH1	polycomb protein SCMH1	GO:0045892//negative regulation of transcription, DNA-templated	GO:0003682//chromatin binding;GO:0042393//histone binding	GO:0005634//nucleus
ENSGALG00000000674	72.8972	42.9763	0.7235465688948	9.61E-09	5.58E-08	up	ENSGALG00000000674	17335	17232	18721	6620	6784	7715	9423	12385	12385	41.3774	41.5502	46.0013	61.9127	79.6438	77.135	42.9763	72.8972	ENSGALG00000000674	419963	E1C459	MYO1D	XP_040509336.1	unconventional myosin-Id isoform X6	K10356	MYO1	myosin I	GO:0007015//actin filament organization;GO:0030050//vesicle transport along actin filament	GO:0000146//microfilament motor activity;GO:0005524//ATP binding;GO:0051015//actin filament binding	GO:0005737//cytoplasm;GO:0005886//plasma membrane;GO:0005902//microvillus;GO:0015629//actin cytoskeleton;GO:0016459//myosin complex;GO:0031982//vesicle
ENSGALG00000000678	4.1067	2.54107	0.65680614205753	0.000290627995864	0.000880348042152	up	ENSGALG00000000678	463	505	513	378	369	387	427	641	686	2.5989	2.48603	2.53827	3.08611	4.53426	4.69972	2.54107	4.1067	ENSGALG00000000678	CITED4-201	Q9I8K7	-	-	-	-	-	-	GO:0043627//response to estrogen;GO:0045893//positive regulation of transcription, DNA-templated	GO:0003713//transcription coactivator activity	GO:0005634//nucleus;GO:0005737//cytoplasm
ENSGALG00000000681	25.7992	41.4748	-0.740861	2.33E-14	2.59E-13	down	ENSGALG00000000681	5080	5238	4959	4725	3840	4480	2863	2315	2556	46.0686	36.6873	41.6686	29.3433	23.2222	24.8321	41.4748	25.7992	ENSGALG00000000681	PAK1-201	E1C3P6	-	-	-	-	-	-	GO:0006338//chromatin remodeling;GO:0006468//protein phosphorylation;GO:0006974//cellular response to DNA damage stimulus;GO:0008284//positive regulation of cell proliferation;GO:0016477//cell migration;GO:0030335//positive regulation of cell migration;GO:0031532//actin cytoskeleton reorganization;GO:0032956//regulation of actin cytoskeleton organization;GO:0033138//positive regulation of peptidy…	GO:0004674//protein serine/threonine kinase activity;GO:0005518//collagen binding;GO:0005524//ATP binding;GO:0031267//small GTPase binding;GO:0043015//gamma-tubulin binding	GO:0001726//ruffle;GO:0005654//nucleoplasm;GO:0005737//cytoplasm;GO:0005829//cytosol;GO:0005884//actin filament;GO:0005886//plasma membrane;GO:0005911//cell-cell junction;GO:0032991//macromolecular complex
ENSGALG00000000684	28.1251	16.1952	0.760184814309357	1.19E-06	5.28E-06	up	ENSGALG00000000684	2014	1930	2051	1652	1874	1837	2232	3356	3314	15.3152	17.0241	16.2462	21.7517	32.01	30.6137	16.1952	28.1251	ENSGALG00000000684	419829	F1NRW1	KLHDC8A	XP_417963.3	kelch domain-containing protein 8A	-	-	-	-	-	-
ENSGALG00000000685	8.59888	8.31554	0.004890484611137	0.971184972769826	0.984611938277584	no	ENSGALG00000000685	1590	1798	1687	1334	1588	1559	1269	1411	1747	7.60259	8.86825	8.47579	7.60243	8.27338	9.92083	8.31554	8.59888	ENSGALG00000000685	MAP3K14-202	F1NMZ5	-	-	-	-	-	-	GO:0000165//MAPK cascade;GO:0006468//protein phosphorylation;GO:0007249//I-kappaB kinase/NF-kappaB signaling	GO:0004709//MAP kinase kinase kinase activity;GO:0005524//ATP binding	GO:0005737//cytoplasm
ENSGALG00000000690	0.04729	0.11285	-1.31045	0.049216152092303	0.090412899482758	no	ENSGALG00000000690	24	31	44	11	22	7	5	7	4	0.09492	0.18602	0.05762	0.04535	0.06214	0.03439	0.11285	0.04729	ENSGALG00000000690	419084	F1NRU6	GDPD4	XP_015136369.1	glycerophosphodiester phosphodiesterase domain-containing protein 5 isoform X2	-	-	-	GO:0006629//lipid metabolic process	GO:0008889//glycerophosphodiester phosphodiesterase activity	GO:0016020//membrane;GO:0016021//integral component of membrane
ENSGALG00000000692	3.03224	1.84678	0.66151362938197	2.55E-07	1.25E-06	up	ENSGALG00000000692	765	736	827	226	284	252	416	345	432	1.6814	2.07044	1.78851	3.25342	2.64077	3.20254	1.84678	3.03224	ENSGALG00000000692	771736	A0A3Q3AKG1	CDK18	XP_015154568.1	cyclin-dependent kinase 18 isoform X2	K15596	CDK18	cyclin-dependent kinase 18 [EC:2.7.11.22]	GO:0000083//regulation of transcription involved in G1/S transition of mitotic cell cycle;GO:0006468//protein phosphorylation	GO:0004672//protein kinase activity;GO:0005524//ATP binding	GO:0005634//nucleus;GO:0005737//cytoplasm
ENSGALG00000000695	3.87125	4.17904	-0.160057	0.171651444685797	0.260111971408954	no	ENSGALG00000000695	544	619	622	589	647	645	546	553	562	4.01696	4.32383	4.19634	3.91436	3.88023	3.81917	4.17904	3.87125	ENSGALG00000000695	419831	F1NRT0	MFSD4A	XP_417964.4	major facilitator superfamily domain-containing protein 4A	-	-	-	GO:1904659//glucose transmembrane transport	GO:0005355//glucose transmembrane transporter activity	GO:0016021//integral component of membrane
ENSGALG00000000699	37.2057	24.3377	0.578549068224126	0.000288318527473	0.000873871766438	no	ENSGALG00000000699	2132	2046	2200	3530	3676	4045	3990	6145	6308	23.45	23.9291	25.6339	27.8629	41.9992	41.7551	24.3377	37.2057	ENSGALG00000000699	WWP2-201	E1C3L4	-	-	-	-	-	-	GO:0000122//negative regulation of transcription from RNA polymerase II promoter;GO:0000209//protein polyubiquitination;GO:0016567//protein ubiquitination;GO:0034765//regulation of ion transmembrane transport;GO:0043161//proteasome-mediated ubiquitin-dependent protein catabolic process;GO:0070534//protein K63-linked ubiquitination	GO:0061630//ubiquitin protein ligase activity	GO:0005737//cytoplasm
ENSGALG00000000703	0.2495	0.53837	-1.15443	0.006153438480923	0.014357788356656	no	ENSGALG00000000703	13	20	5	62	51	61	23	27	27	0.58847	0.47433	0.55232	0.22948	0.26366	0.25535	0.53837	0.2495	ENSGALG00000000703	771751	E1C3K1	SLC45A3	XP_046760211.1	solute carrier family 45 member 3	K15379	SLC45A3	solute carrier family 45, member 3	GO:0015770//sucrose transport;GO:0055085//transmembrane transport	GO:0008506//sucrose:proton symporter activity	GO:0016020//membrane;GO:0016021//integral component of membrane
ENSGALG00000000707	468.299	347.206	0.382647777953641	1.56E-06	6.81E-06	no	ENSGALG00000000707	8976	8846	9157	13315	14887	14365	17740	18042	18974	333.342	365.206	343.071	466.862	464.713	473.324	347.206	468.299	ENSGALG00000000707	415869	F1NR71	PSMD7	XP_046755622.1	26S proteasome non-ATPase regulatory subunit 7 isoform X2	K03038	PSMD7	26S proteasome regulatory subunit N8	GO:0043161//proteasome-mediated ubiquitin-dependent protein catabolic process	GO:0008237//metallopeptidase activity;GO:0042803//protein homodimerization activity	GO:0000502//proteasome complex;GO:0005654//nucleoplasm;GO:0005838//proteasome regulatory particle
ENSGALG00000000708	60.037	69.2105	-0.256996	0.00046121585463	0.001346269532144	no	ENSGALG00000000708	8149	7877	8010	7071	7515	7262	6117	5693	6266	68.7259	71.5732	67.3325	62.4976	56.9287	60.6848	69.2105	60.037	ENSGALG00000000708	NUCKS1-201	A0A3Q2UD21	-	-	-	-	-	-	GO:0000724//double-strand break repair via homologous recombination;GO:0036297//interstrand cross-link repair	GO:0003690//double-stranded DNA binding;GO:0003697//single-stranded DNA binding	GO:0005737//cytoplasm
ENSGALG00000000712	35.227	33.2992	0.034209791638167	0.762112504696702	0.8280811803167	no	ENSGALG00000000712	3723	3632	3812	5633	5032	4765	4774	5350	5481	37.2431	32.6008	30.0537	33.1798	36.3924	36.109	33.2992	35.227	ENSGALG00000000712	RAB7L1-201	F1N9R7	-	-	-	-	-	-	GO:0001921//positive regulation of receptor recycling;GO:0006886//intracellular protein transport;GO:0007005//mitochondrion organization;GO:0007030//Golgi organization;GO:0007416//synapse assembly;GO:0009617//response to bacterium;GO:0010977//negative regulation of neuron projection development;GO:0032438//melanosome organization;GO:0042110//T cell activation;GO:0042147//retrograde transport, end…	GO:0003924//GTPase activity;GO:0005525//GTP binding;GO:0019003//GDP binding;GO:0019894//kinesin binding;GO:0031267//small GTPase binding;GO:0070840//dynein complex binding	GO:0005739//mitochondrion;GO:0005769//early endosome;GO:0005773//vacuole;GO:0005801//cis-Golgi network;GO:0005802//trans-Golgi network;GO:0005829//cytosol;GO:0012505//endomembrane system;GO:0016020//membrane;GO:0042470//melanosome;GO:0055037//recycling endosome
ENSGALG00000000713	2.77594	3.41893	-0.356203	0.022362876575382	0.045254079994614	no	ENSGALG00000000713	1320	1182	1396	2346	1772	1561	1516	1308	1590	4.31884	3.19657	2.74139	2.93375	2.47741	2.91666	3.41893	2.77594	ENSGALG00000000713	ZFHX3-201	F1N9R6	-	-	-	-	-	-	GO:0006357//regulation of transcription from RNA polymerase II promoter;GO:0007420//brain development;GO:0045664//regulation of neuron differentiation	GO:0000978//RNA polymerase II core promoter proximal region sequence-specific DNA binding;GO:0000981//RNA polymerase II transcription factor activity, sequence-specific DNA binding;GO:0008270//zinc ion binding	GO:0005634//nucleus
ENSGALG00000000719	145.875	100.244	0.504752416502039	0.001281378420899	0.003448927975765	no	ENSGALG00000000719	2553	2511	2334	2734	2562	2724	2911	4521	3715	104.831	96.2618	99.6388	117.333	178.352	141.939	100.244	145.875	ENSGALG00000000719	RPL22-201	F1N9J4	-	-	-	-	-	-	GO:0002181//cytoplasmic translation	GO:0003723//RNA binding;GO:0003735//structural constituent of ribosome	GO:0005840//ribosome;GO:1990904//ribonucleoprotein complex
ENSGALG00000000720	1.28129	2.09137	-0.753755	0.000155113942846	0.000492931073869	down	ENSGALG00000000720	97	94	83	239	333	278	152	193	151	1.80554	2.46511	2.00347	1.20709	1.50009	1.13668	2.09137	1.28129	ENSGALG00000000720	419563	F1N9J3	GBP1	XP_417710.4	guanylate-binding protein 1	K20899	GBP1_3_4_7	guanylate-binding protein 1/3/4/7	GO:0050896//response to stimulus	GO:0003924//GTPase activity;GO:0005525//GTP binding	-
ENSGALG00000000721	50.7777	35.763	0.469283155396079	0.001390055451702	0.003718366413645	no	ENSGALG00000000721	6792	7281	7423	6158	6180	6516	6594	9791	9195	35.8489	35.2538	36.1864	40.3524	58.6426	53.3381	35.763	50.7777	ENSGALG00000000721	SLC41A1-201	E1C334	-	-	-	-	-	-	GO:0010961//cellular magnesium ion homeostasis;GO:0035725//sodium ion transmembrane transport;GO:0071286//cellular response to magnesium ion;GO:1903830//magnesium ion transmembrane transport	GO:0015095//magnesium ion transmembrane transporter activity;GO:0061768//magnesium:sodium antiporter activity	GO:0005886//plasma membrane;GO:0016021//integral component of membrane;GO:0016323//basolateral plasma membrane;GO:0032991//macromolecular complex
ENSGALG00000000722	0.03452	0.04521	-0.419123	0.780146582167205	0.841262534993951	no	ENSGALG00000000722	0	0	2	6	1	4	2	5	1	0.07538	0.01231	0.04794	0.02641	0.06463	0.01252	0.04521	0.03452	ENSGALG00000000722	-	A0A3Q2U1K6	-	-	-	-	-	-	-	-	-
ENSGALG00000000723	19.7221	25.4269	-0.42478	2.58E-06	1.09E-05	no	ENSGALG00000000723	1797	1847	1793	2186	2139	2097	1804	1451	1489	26.5421	25.4494	24.2891	23.0254	18.126	18.0148	25.4269	19.7221	ENSGALG00000000723	769300	E1C319	STX12	XP_001232002.1	syntaxin-12	K13813	STX12	syntaxin 12/13	GO:0006886//intracellular protein transport;GO:0006906//vesicle fusion;GO:0048278//vesicle docking	GO:0000149//SNARE binding;GO:0005484//SNAP receptor activity	GO:0008021//synaptic vesicle;GO:0012505//endomembrane system;GO:0016021//integral component of membrane;GO:0030285//integral component of synaptic vesicle membrane;GO:0031201//SNARE complex;GO:0098837//postsynaptic recycling endosome
ENSGALG00000000724	9.44628	4.22313	1.10468546895198	1.73E-26	6.06E-25	up	ENSGALG00000000724	2494	2378	2489	452	545	584	1265	970	1128	3.71094	4.38454	4.5739	10.9174	8.19346	9.22793	4.22313	9.44628	ENSGALG00000000724	PM20D1-201	A0A3Q3A412	-	-	-	-	-	-	GO:0006520//cellular amino acid metabolic process;GO:0006807//nitrogen compound metabolic process;GO:0043604//amide biosynthetic process;GO:0043605//cellular amide catabolic process;GO:0044255//cellular lipid metabolic process	GO:0016811//hydrolase activity, acting on carbon-nitrogen (but not peptide) bonds, in linear amides	GO:0016021//integral component of membrane
ENSGALG00000000726	45.4237	32.3746	0.434695080808373	7.39E-06	2.90E-05	no	ENSGALG00000000726	6928	6909	7056	3254	4194	4255	5575	4638	5414	27.6676	34.9433	34.5129	49.8291	40.5727	45.8692	32.3746	45.4237	ENSGALG00000000726	ELAVL1-201	F1N9I5	-	-	-	-	-	-	-	GO:0003730//mRNA 3'-UTR binding	GO:0005634//nucleus;GO:0005737//cytoplasm;GO:1990904//ribonucleoprotein complex
ENSGALG00000000729	4.81763	3.48459	0.407911478449241	0.007173941186023	0.01643974426914	no	ENSGALG00000000729	705	750	703	382	599	542	773	564	664	2.6873	4.12916	3.63731	5.71633	4.08209	4.65447	3.48459	4.81763	ENSGALG00000000729	PPP1R8-203	F1N9I1	-	-	-	-	-	-	GO:0035308//negative regulation of protein dephosphorylation;GO:0043086//negative regulation of catalytic activity	GO:0003729//mRNA binding;GO:0004865//protein serine/threonine phosphatase inhibitor activity	GO:0016607//nuclear speck
ENSGALG00000000736	0.11516	0.10314	0.059755535173842	0.955960938553596	0.972611653109429	no	ENSGALG00000000736	1	2	1	8	4	12	18	6	1	0.10594	0.0519	0.15159	0.25056	0.08174	0.01319	0.10314	0.11516	ENSGALG00000000736	769076	E1C2C8	MATK	XP_040509557.1	megakaryocyte-associated tyrosine-protein kinase isoform X2	K08888	MATK	megakaryocyte-associated tyrosine kinase [EC:2.7.10.2]	GO:0018108//peptidyl-tyrosine phosphorylation	GO:0004713//protein tyrosine kinase activity;GO:0004715//non-membrane spanning protein tyrosine kinase activity;GO:0005524//ATP binding	-
ENSGALG00000000737	0.86329	0.64707	0.358384850426854	0.189762421504812	0.282216035887137	no	ENSGALG00000000737	53	65	58	50	64	63	87	80	57	0.56165	0.70447	0.6751	1.02731	0.92457	0.638	0.64707	0.86329	ENSGALG00000000737	SMPDL3B-201	F1N9C4	-	-	-	-	-	-	GO:0006685//sphingomyelin catabolic process	GO:0004767//sphingomyelin phosphodiesterase activity;GO:0008081//phosphoric diester hydrolase activity;GO:0046872//metal ion binding	GO:0005615//extracellular space
ENSGALG00000000740	3.52496	1.81374	0.917481851690756	2.18E-07	1.08E-06	up	ENSGALG00000000740	246	255	239	210	244	216	339	467	438	1.74411	1.98576	1.71135	2.95965	3.99046	3.62476	1.81374	3.52496	ENSGALG00000000740	420069	A0A1D5NUQ0	APBA3	XP_418188.4	amyloid-beta A4 precursor protein-binding family A member 3	K24035	APBA3	amyloid beta A4 precursor protein-binding family A member 3	GO:0007268//chemical synaptic transmission;GO:0065003//macromolecular complex assembly	GO:0001540//beta-amyloid binding	GO:0005737//cytoplasm;GO:0005886//plasma membrane;GO:0008021//synaptic vesicle;GO:0016021//integral component of membrane;GO:0043197//dendritic spine
ENSGALG00000000745	0.07887	0.08506	-0.18446	0.718005566565466	0.79502805279472	no	ENSGALG00000000745	59	34	48	23	8	12	21	6	11	0.13879	0.0473	0.06908	0.13321	0.03725	0.06614	0.08506	0.07887	ENSGALG00000000745	428262	E1C2B7	SLC26A9	XP_015154557.1	solute carrier family 26 member 9	K14706	SLC26A9	solute carrier family 26 (sulfate anion transporter), member 9	GO:0010628//positive regulation of gene expression;GO:0015701//bicarbonate transport;GO:0019532//oxalate transport;GO:1902358//sulfate transmembrane transport;GO:1902476//chloride transmembrane transport	GO:0005254//chloride channel activity;GO:0005452//inorganic anion exchanger activity;GO:0008271//secondary active sulfate transmembrane transporter activity;GO:0015106//bicarbonate transmembrane transporter activity;GO:0015108//chloride transmembrane transporter activity;GO:0015116//sulfate transmembrane transporter activity;GO:0019531//oxalate transmembrane transporter activity;GO:0051117//ATPas…	GO:0005887//integral component of plasma membrane;GO:0009986//cell surface;GO:0016324//apical plasma membrane
ENSGALG00000000747	5.67805	8.23231	-0.583986	1.50E-09	9.61E-09	no	ENSGALG00000000747	1737	1642	1747	2166	1925	2158	1325	1357	1431	8.75373	7.62338	8.31983	5.62906	5.64241	5.76268	8.23231	5.67805	ENSGALG00000000747	100857108	F1NH78	CHD5	XP_024998451.2	LOW QUALITY PROTEIN: chromodomain-helicase-DNA-binding protein 5 isoform X1	K14435	CHD5	chromodomain-helicase-DNA-binding protein 5 [EC:5.6.2.-]	-	-	-
ENSGALG00000000748	1.6646	1.44928	0.159567614821128	0.376688544511171	0.487597477198853	no	ENSGALG00000000748	248	261	253	182	200	219	181	263	214	1.34829	1.45186	1.5477	1.40954	2.00456	1.57971	1.44928	1.6646	ENSGALG00000000748	420070	A0A3Q2UBV7	TJP3	XP_015155244.3	tight junction protein ZO-3 isoform X1	K06097	TJP3	tight junction protein 3	GO:0045216//cell-cell junction organization;GO:0090557//establishment of endothelial intestinal barrier;GO:0098609//cell-cell adhesion	GO:0050839//cell adhesion molecule binding	GO:0005886//plasma membrane;GO:0005923//bicellular tight junction
ENSGALG00000000751	31.7386	15.1809	1.02880103589591	8.34E-12	6.96E-11	up	ENSGALG00000000751	4017	3956	4011	1683	1460	1819	2546	3748	3618	15.8074	13.4372	16.2981	25.1373	36.2181	33.8605	15.1809	31.7386	ENSGALG00000000751	ARNT-203	A0A1D5PNZ0	-	-	-	-	-	-	GO:0006357//regulation of transcription from RNA polymerase II promoter;GO:0048511//rhythmic process	GO:0000978//RNA polymerase II core promoter proximal region sequence-specific DNA binding;GO:0000981//RNA polymerase II transcription factor activity, sequence-specific DNA binding;GO:0046983//protein dimerization activity	GO:0005634//nucleus;GO:0005667//transcription factor complex;GO:0005737//cytoplasm;GO:0034751//aryl hydrocarbon receptor complex
ENSGALG00000000755	61.8738	58.3215	0.028119180143136	0.802100257659668	0.857828097621648	no	ENSGALG00000000755	11108	10555	11014	6866	8899	9661	9774	7222	8639	48.4353	61.515	65.0143	72.4796	52.4163	60.7256	58.3215	61.8738	ENSGALG00000000755	419087	E1C413	ACER3	XP_417279.1	alkaline ceramidase 3	K04711	ACER3	dihydroceramidase [EC:3.5.1.-]	GO:0006672//ceramide metabolic process;GO:0046512//sphingosine biosynthetic process;GO:0071602//phytosphingosine biosynthetic process	GO:0070774//phytoceramidase activity	GO:0030176//integral component of endoplasmic reticulum membrane
ENSGALG00000000761	0.04663	0.00684	2.68378512425383	0.00156588976995	0.00413821997021	up	ENSGALG00000000761	11	9	16	2	2	3	25	8	12	0.00602	0.0059	0.00861	0.07911	0.02478	0.03599	0.00684	0.04663	ENSGALG00000000761	TSKU-201	Q65Z91-1	-	-	-	-	-	-	GO:0003431//growth plate cartilage chondrocyte development;GO:0090009//primitive streak formation;GO:0097009//energy homeostasis;GO:0098868//bone growth	-	GO:0005615//extracellular space;GO:0031012//extracellular matrix
ENSGALG00000000764	37.3128	18.447	0.979831585037692	4.21E-11	3.24E-10	up	ENSGALG00000000764	3094	3201	3141	2093	2423	2514	3547	5278	4745	16.871	19.1385	19.3315	30.0551	43.7715	38.1117	18.447	37.3128	ENSGALG00000000764	SSR2-203	Q5ZLW9	-	-	-	-	-	-	-	-	GO:0005789//endoplasmic reticulum membrane;GO:0016021//integral component of membrane
ENSGALG00000000769	48.815	19.6274	1.28233833250711	9.68E-12	8.03E-11	up	ENSGALG00000000769	1695	2049	1874	882	1221	1326	1962	3174	2998	15.5333	21.0714	22.2775	36.3228	57.5112	52.611	19.6274	48.815	ENSGALG00000000769	771782	F1NVC7	RAB7B	XP_001235016.2	ras-related protein Rab-7b isoform X1	K07898	RAB7B	Ras-related protein Rab-7B	GO:0008333//endosome to lysosome transport;GO:0090385//phagosome-lysosome fusion	GO:0003924//GTPase activity;GO:0005525//GTP binding	GO:0005764//lysosome;GO:0005770//late endosome;GO:0045335//phagocytic vesicle
ENSGALG00000000775	0.15312	0.45427	-1.64199	0.010656637047161	0.023437933201361	no	ENSGALG00000000775	1	3	3	21	46	40	17	10	7	0.27457	0.58934	0.4989	0.23365	0.13452	0.0912	0.45427	0.15312	ENSGALG00000000775	CTSS-202	H9KYW5	-	-	-	-	-	-	GO:0006955//immune response;GO:0051603//proteolysis involved in cellular protein catabolic process	GO:0004197//cysteine-type endopeptidase activity	GO:0005615//extracellular space;GO:0005764//lysosome
ENSGALG00000000776	3.83267	4.33862	-0.22771	0.081243535361009	0.13914397310506	no	ENSGALG00000000776	775	683	744	1019	918	816	729	797	799	4.91779	4.34131	3.75677	3.69835	3.95735	3.84231	4.33862	3.83267	ENSGALG00000000776	421182	E1C0A5	BRPF3	XP_015154208.2	LOW QUALITY PROTEIN: bromodomain and PHD finger-containing protein 3	K11350	BRPF3	bromodomain and PHD finger-containing protein 3	-	-	-
ENSGALG00000000777	7.83678	5.06662	0.579511586803394	2.23E-07	1.10E-06	no	ENSGALG00000000777	916	974	958	786	937	962	1298	1185	1477	4.5567	5.32291	5.32024	7.9102	7.068	8.53215	5.06662	7.83678	ENSGALG00000000777	EYA3-201	F1ND27	-	-	-	-	-	-	GO:0006281//DNA repair	GO:0004725//protein tyrosine phosphatase activity;GO:0046872//metal ion binding	GO:0005634//nucleus;GO:0005667//transcription factor complex
ENSGALG00000000783	1.76776	2.92899	-0.780405	0.000382495593292	0.001133365576287	down	ENSGALG00000000783	4	5	1	432	692	836	414	359	348	1.98992	3.12349	3.67355	2.00464	1.70136	1.59728	2.92899	1.76776	ENSGALG00000000783	428209	E1C095	PTAFR	XP_046759610.1	platelet-activating factor receptor	K04279	PTAFR	platelet-activating factor receptor	GO:0006935//chemotaxis;GO:0006954//inflammatory response;GO:0007186//G-protein coupled receptor signaling pathway;GO:0031663//lipopolysaccharide-mediated signaling pathway;GO:0032959//inositol trisphosphate biosynthetic process;GO:0035589//G-protein coupled purinergic nucleotide receptor signaling pathway;GO:0048015//phosphatidylinositol-mediated signaling	GO:0001530//lipopolysaccharide binding;GO:0001875//lipopolysaccharide receptor activity;GO:0004992//platelet activating factor receptor activity;GO:0005543//phospholipid binding;GO:0045028//G-protein coupled purinergic nucleotide receptor activity	GO:0005886//plasma membrane;GO:0016021//integral component of membrane
ENSGALG00000000784	10.1792	5.44268	0.860780513259375	2.54E-12	2.24E-11	up	ENSGALG00000000784	1112	1040	1098	592	616	680	972	1145	1254	5.24109	5.34396	5.74298	9.0459	10.4293	11.0624	5.44268	10.1792	ENSGALG00000000784	PIP5K1C-204	F1ND21	-	-	-	-	-	-	GO:0016310//phosphorylation;GO:0046854//phosphatidylinositol phosphorylation	GO:0005524//ATP binding;GO:0016308//1-phosphatidylinositol-4-phosphate 5-kinase activity	GO:0005886//plasma membrane
ENSGALG00000000785	12.495	5.89106	1.05687998478297	2.36E-06	1.01E-05	up	ENSGALG00000000785	566	516	441	406	395	429	522	1062	912	5.96795	5.68955	6.01568	8.06594	16.0611	13.3581	5.89106	12.495	ENSGALG00000000785	426739	H9KYW7	HYAL1	XP_015148280.2	hyaluronidase-1	K01197	hya	hyaluronoglucosaminidase [EC:3.2.1.35]	GO:0005975//carbohydrate metabolic process;GO:0030214//hyaluronan catabolic process	GO:0004415//hyalurononglucosaminidase activity	GO:0031410//cytoplasmic vesicle
ENSGALG00000000786	0.15157	0.01904	2.93387833836017	0.001120793776704	0.003045248824723	up	ENSGALG00000000786	12	4	12	1	1	2	11	14	5	0.01469	0.0144	0.02803	0.16988	0.21162	0.0732	0.01904	0.15157	ENSGALG00000000786	771791	A0A1L1RYV3	CTSE	XP_015154556.1	cathepsin E isoform X1	K01382	CTSE	cathepsin E [EC:3.4.23.34]	GO:0006508//proteolysis;GO:0016540//protein autoprocessing;GO:0019886//antigen processing and presentation of exogenous peptide antigen via MHC class II	GO:0004190//aspartic-type endopeptidase activity	GO:0005768//endosome
ENSGALG00000000787	39.8848	27.4657	0.498008656903709	0.000123481986412	0.00039944521977	no	ENSGALG00000000787	5659	5501	5932	4335	4035	4208	4762	6191	6514	29.0326	26.4802	26.8844	33.5252	42.6587	43.4704	27.4657	39.8848	ENSGALG00000000787	DHX38-202	Q5ZLE8	-	-	-	-	-	-	GO:0000398//mRNA splicing, via spliceosome	GO:0003723//RNA binding;GO:0003724//RNA helicase activity;GO:0005524//ATP binding;GO:0016787//hydrolase activity	GO:0005622//intracellular;GO:0005681//spliceosomal complex;GO:0071013//catalytic step 2 spliceosome
ENSGALG00000000788	0.00693	0.00663	0.073350527876106	0.979911812989426	NA	no	ENSGALG00000000788	0	1	0	0	0	2	0	0	2	0	0	0.0199	0	0	0.02079	0.00663	0.00693	ENSGALG00000000788	AVPR1B-201	F1NVW1	-	-	-	-	-	-	GO:0001992//regulation of systemic arterial blood pressure by vasopressin;GO:0007186//G-protein coupled receptor signaling pathway;GO:0043434//response to peptide hormone;GO:0045907//positive regulation of vasoconstriction;GO:0060732//positive regulation of inositol phosphate biosynthetic process;GO:0090280//positive regulation of calcium ion import	GO:0004930//G-protein coupled receptor activity;GO:0005000//vasopressin receptor activity;GO:0042277//peptide binding	GO:0005737//cytoplasm;GO:0005886//plasma membrane;GO:0005887//integral component of plasma membrane;GO:0043204//perikaryon
ENSGALG00000000790	41.7224	42.601	-0.0834719	0.311819556973394	0.419878986739575	no	ENSGALG00000000790	2232	1999	1939	2576	2621	2704	2604	2320	2449	42.6241	42.497	42.682	45.2934	39.4955	40.3783	42.601	41.7224	ENSGALG00000000790	419569	F1ND15	DNAJC8	XP_015153067.1	dnaJ homolog subfamily C member 8	K09528	DNAJC8	DnaJ homolog subfamily C member 8	-	-	GO:0005634//nucleus
ENSGALG00000000791	1.56498	1.23438	0.274010734305366	0.205040175157373	0.300369365974603	no	ENSGALG00000000791	617	708	597	154	106	90	190	120	113	1.65912	1.11904	0.92497	2.15177	1.33011	1.21307	1.23438	1.56498	ENSGALG00000000791	419841	E1C083	FAM72A	XP_024999668.1	protein FAM72A isoform X2	-	-	-	-	-	GO:0005829//cytosol
ENSGALG00000000793	25.19	19.7364	0.318568129781873	0.085679984882807	0.145471156143991	no	ENSGALG00000000793	843	982	978	1185	1167	1130	992	1717	1544	20.5967	19.8761	18.7364	18.1249	30.7043	26.7409	19.7364	25.19	ENSGALG00000000793	425660	H9KYW9	VPS72	XP_423393.3	vacuolar protein sorting-associated protein 72 homolog	K11664	VPS72	vacuolar protein sorting-associated protein 72	GO:0006355//regulation of transcription, DNA-templated;GO:0035019//somatic stem cell population maintenance;GO:0043486//histone exchange;GO:0043967//histone H4 acetylation;GO:0043968//histone H2A acetylation;GO:0045815//positive regulation of gene expression, epigenetic;GO:0051726//regulation of cell cycle;GO:1905168//positive regulation of double-strand break repair via homologous recombination	GO:0042393//histone binding	GO:0000786//nucleosome;GO:0005634//nucleus;GO:0016607//nuclear speck;GO:0035267//NuA4 histone acetyltransferase complex
ENSGALG00000000795	16.2763	6.82906	1.21407199469501	7.65E-16	9.92E-15	up	ENSGALG00000000795	782	792	792	604	557	595	1053	1384	1568	7.20519	6.51097	6.77102	13.2045	16.9861	18.6382	6.82906	16.2763	ENSGALG00000000795	420074	F1ND12	MFSD12	XP_418193.3	major facilitator superfamily domain-containing protein 12 isoform X2	-	-	-	GO:0008643//carbohydrate transport;GO:0055085//transmembrane transport;GO:0071702//organic substance transport	GO:0005215//transporter activity;GO:0015293//symporter activity	GO:0005887//integral component of plasma membrane
ENSGALG00000000802	26.9261	17.3534	0.602644846588581	0.001825043678748	0.004758324649567	up	ENSGALG00000000802	1089	915	992	1141	1265	1223	1201	2205	1980	16.7456	18.1922	17.1226	18.5286	33.2945	28.9553	17.3534	26.9261	ENSGALG00000000802	DHODH-202	Q5ZHY0	-	-	-	-	-	-	GO:0006207//'de novo' pyrimidine nucleobase biosynthetic process;GO:0009220//pyrimidine ribonucleotide biosynthetic process;GO:0044205//'de novo' UMP biosynthetic process	GO:0004152//dihydroorotate dehydrogenase activity	GO:0005743//mitochondrial inner membrane
ENSGALG00000000808	0.1823	0.18584	-0.0974995	0.851780090782274	0.895533209421735	no	ENSGALG00000000808	1	10	3	38	25	39	45	21	29	0.21249	0.13698	0.20804	0.26451	0.12081	0.16158	0.18584	0.1823	ENSGALG00000000808	-	A0A1L1RXM3	-	-	-	-	-	-	GO:0006182//cGMP biosynthetic process;GO:0006468//protein phosphorylation;GO:0007165//signal transduction;GO:0007168//receptor guanylyl cyclase signaling pathway;GO:0035556//intracellular signal transduction	GO:0001653//peptide receptor activity;GO:0004383//guanylate cyclase activity;GO:0004672//protein kinase activity;GO:0005524//ATP binding	GO:0005886//plasma membrane;GO:0016021//integral component of membrane
ENSGALG00000000811	68.4553	66.9994	-0.0136265	0.912801725641021	0.939709858737543	no	ENSGALG00000000811	5341	5247	5547	6890	5850	5767	5283	6198	6611	76.4118	63.5739	61.0126	61.5895	70.7201	73.0564	66.9994	68.4553	ENSGALG00000000811	415877	A0A1L1RLR2	IST1	XP_015148207.1	IST1 homolog isoform X2	K19476	IST1	vacuolar protein sorting-associated protein IST1	GO:0008104//protein localization;GO:0015031//protein transport	-	GO:0005635//nuclear envelope
ENSGALG00000000814	35.8284	59.8624	-0.79673	1.52E-19	2.86E-18	down	ENSGALG00000000814	5703	5296	5284	6547	5854	6250	3894	3113	3637	64.4407	56.4615	58.6849	40.2902	31.5245	35.6707	59.8624	35.8284	ENSGALG00000000814	HNRNPR-201	A0A1D5P954	-	-	-	-	-	-	-	GO:0003723//RNA binding;GO:0003729//mRNA binding	GO:0005634//nucleus;GO:1990904//ribonucleoprotein complex
ENSGALG00000000816	8.97928	4.23253	1.03785372621063	4.40E-20	8.73E-19	up	ENSGALG00000000816	2252	2251	2515	647	663	838	1401	1314	1628	3.91937	3.93557	4.84266	8.92144	8.1895	9.82689	4.23253	8.97928	ENSGALG00000000816	419843	A0A3Q2TYV2	SRGAP2	XP_046760198.1	SLIT-ROBO Rho GTPase-activating protein 2 isoform X6	K07526	SRGAP	SLIT-ROBO Rho GTPase activating protein	-	-	-
ENSGALG00000000817	0.00438	0	1.87491799156742	0.630262709444402	NA	no	ENSGALG00000000817	0	1	0	0	0	0	0	0	2	0	0	0	0	0	0.01313	0	0.00438	ENSGALG00000000817	415878	E1BZQ9	ZNF821	XP_015148198.1	zinc finger protein 821 isoform X3	-	-	-	GO:0006357//regulation of transcription from RNA polymerase II promoter	GO:0000978//RNA polymerase II core promoter proximal region sequence-specific DNA binding;GO:0003700//transcription factor activity, sequence-specific DNA binding	-
ENSGALG00000000818	99.9043	99.0899	-0.0585051	0.763764760106936	0.829344220706295	no	ENSGALG00000000818	32617	33793	33066	9958	15910	17571	19277	10055	12092	69.9645	109.536	117.769	142.374	72.6839	84.6552	99.0899	99.9043	ENSGALG00000000818	428121	F1NDB4	LRRC32	XP_004939001.1	transforming growth factor beta activator LRRC32	-	-	-	-	-	GO:0016021//integral component of membrane
ENSGALG00000000820	0.12501	0.10466	0.193527638595181	0.579258232404465	0.678859346122301	no	ENSGALG00000000820	38	42	29	44	31	48	62	50	27	0.11497	0.07937	0.11965	0.1703	0.13442	0.0703	0.10466	0.12501	ENSGALG00000000820	769107	E1BZQ1	HTR1D	XP_015153069.1	5-hydroxytryptamine receptor 1D	K04153	HTR1	5-hydroxytryptamine receptor 1	GO:0006939//smooth muscle contraction;GO:0007187//G-protein coupled receptor signaling pathway, coupled to cyclic nucleotide second messenger;GO:0007198//adenylate cyclase-inhibiting serotonin receptor signaling pathway;GO:0007268//chemical synaptic transmission;GO:0009636//response to toxic substance;GO:0040012//regulation of locomotion;GO:0042310//vasoconstriction;GO:0050795//regulation of beha…	GO:0004993//G-protein coupled serotonin receptor activity;GO:0030594//neurotransmitter receptor activity;GO:0051378//serotonin binding	GO:0005887//integral component of plasma membrane;GO:0030425//dendrite;GO:0045202//synapse
ENSGALG00000000824	6.93921	1.73644	1.95847040347403	5.04E-12	4.33E-11	up	ENSGALG00000000824	80	86	112	58	90	122	301	354	370	1.15069	1.74966	2.30897	6.27743	7.22576	7.31445	1.73644	6.93921	ENSGALG00000000824	428278	F1NCQ3	MYLKSML	XP_040509344.1	myosin light chain kinase	K00907	MYLK	myosin-light-chain kinase [EC:2.7.11.18]	GO:0006468//protein phosphorylation	GO:0004687//myosin light chain kinase activity;GO:0005524//ATP binding	-
ENSGALG00000000836	2.40595	2.15488	0.123329302987235	0.573078838247231	0.673481473921484	no	ENSGALG00000000836	197	218	243	168	146	158	122	207	175	2.35184	2.00278	2.11001	1.79533	2.9814	2.44111	2.15488	2.40595	ENSGALG00000000836	100857912	H9KYX5	RFX5	XP_003642746.2	DNA-binding protein RFX5	K08061	RFX5	regulatory factor X 5	GO:0006357//regulation of transcription from RNA polymerase II promoter	GO:0000978//RNA polymerase II core promoter proximal region sequence-specific DNA binding;GO:0000981//RNA polymerase II transcription factor activity, sequence-specific DNA binding	GO:0005634//nucleus
ENSGALG00000000838	12.6758	16.551	-0.453524	0.001384625643569	0.003705300389839	no	ENSGALG00000000838	1409	1418	1405	2346	2819	2663	2500	1459	1735	15.2294	17.9322	16.4913	17.0601	9.74454	11.2229	16.551	12.6758	ENSGALG00000000838	428122	E1C7U9	THAP12	XP_425679.5	52 kDa repressor of the inhibitor of the protein kinase	-	-	-	-	GO:0003677//DNA binding;GO:0046983//protein dimerization activity	-
ENSGALG00000000839	0.00881	0.02971	-1.81071	0.321512363418481	0.43047097337772	no	ENSGALG00000000839	6	0	0	2	11	1	1	1	2	0.01298	0.06997	0.00619	0.00682	0.00668	0.01294	0.02971	0.00881	ENSGALG00000000839	WNT11-203	P49339	-	-	-	-	-	-	GO:0001649//osteoblast differentiation;GO:0001837//epithelial to mesenchymal transition;GO:0003138//primary heart field specification;GO:0003139//secondary heart field specification;GO:0003151//outflow tract morphogenesis;GO:0003283//atrial septum development;GO:0003402//planar cell polarity pathway involved in axis elongation;GO:0006468//protein phosphorylation;GO:0008285//negative regulation of…	GO:0005096//GTPase activator activity;GO:0005109//frizzled binding;GO:0005125//cytokine activity;GO:0030295//protein kinase activator activity;GO:0042056//chemoattractant activity	GO:0005615//extracellular space;GO:0005737//cytoplasm;GO:0031012//extracellular matrix
ENSGALG00000000843	16.3956	19.0361	-0.265774	0.001367049387916	0.003661630379984	no	ENSGALG00000000843	2901	2935	3007	3763	3489	3840	3035	2779	3303	19.8153	18.0032	19.2897	16.8	15.0558	17.3311	19.0361	16.3956	ENSGALG00000000843	420078	A0A1D5P3V0	DOT1L	XP_046760602.1	histone-lysine N-methyltransferase	K11427	DOT1L	[histone H3]-lysine79 N-trimethyltransferase [EC:2.1.1.360]	GO:0000077//DNA damage checkpoint;GO:0006281//DNA repair;GO:0031507//heterochromatin assembly;GO:0034729//histone H3-K79 methylation;GO:2000677//regulation of transcription regulatory region DNA binding	GO:0031151//histone methyltransferase activity (H3-K79 specific)	GO:0005634//nucleus
ENSGALG00000000845	14.287	22.1072	-0.681511	4.47E-13	4.28E-12	down	ENSGALG00000000845	1385	1261	1353	2339	2229	2135	1387	1332	1416	23.6477	22.0826	20.5913	14.7407	13.8552	14.265	22.1072	14.287	ENSGALG00000000845	UVRAG-207	F1NAL8	-	-	-	-	-	-	GO:0035493//SNARE complex assembly	GO:0000149//SNARE binding	GO:0000323//lytic vacuole;GO:0005768//endosome
ENSGALG00000000847	11.6111	9.76638	0.1812139128556	0.284760317753564	0.390865322332193	no	ENSGALG00000000847	3991	3688	3717	1507	1436	2056	2604	1383	1642	9.05632	8.45619	11.7866	16.45	8.55089	9.83245	9.76638	11.6111	ENSGALG00000000847	GARNL3-204	A0A3Q2U522	-	-	-	-	-	-	GO:0051056//regulation of small GTPase mediated signal transduction;GO:0090630//activation of GTPase activity	GO:0005096//GTPase activator activity	GO:0005737//cytoplasm
ENSGALG00000000848	40.9289	32.375	0.284368284395793	0.000749027940847	0.002101236218812	no	ENSGALG00000000848	8595	8233	8604	4889	4363	5260	6293	5118	6070	33.4819	29.2791	34.364	45.3036	36.0613	41.4218	32.375	40.9289	ENSGALG00000000848	AP1G1-201	F1NDA9	-	-	-	-	-	-	GO:0006886//intracellular protein transport;GO:0006896//Golgi to vacuole transport;GO:0006898//receptor-mediated endocytosis	GO:0035615//clathrin adaptor activity	GO:0030121//AP-1 adaptor complex
ENSGALG00000000855	32.5893	27.7496	0.177658017026693	0.067389109306383	0.11842034154986	no	ENSGALG00000000855	2118	2041	2068	2204	2761	2813	3129	2618	2945	24.1645	29.6629	29.4215	36.0626	29.5315	32.1737	27.7496	32.5893	ENSGALG00000000855	419572	A0A1L1RJ89	ZMPSTE24	XP_046759613.1	CAAX prenyl protease 1 homolog isoform X2	K06013	STE24	STE24 endopeptidase [EC:3.4.24.84]	GO:0071586//CAAX-box protein processing	GO:0004222//metalloendopeptidase activity;GO:0046872//metal ion binding	GO:0030176//integral component of endoplasmic reticulum membrane
ENSGALG00000000856	1.32585	0.85822	0.578292855640696	0.001346106514695	0.003610753606391	no	ENSGALG00000000856	280	278	345	81	115	114	146	150	160	0.68955	0.95932	0.9258	1.30653	1.31379	1.35723	0.85822	1.32585	ENSGALG00000000856	EIF2D-201	F1NDA1	-	-	-	-	-	-	GO:0001731//formation of translation preinitiation complex	GO:0003743//translation initiation factor activity	-
ENSGALG00000000857	16.0704	2.80884	2.48085416041239	7.78E-43	9.11E-41	up	ENSGALG00000000857	1829	1660	1821	204	265	381	1250	1646	1731	2.07828	2.64546	3.70277	13.3865	17.2526	17.572	2.80884	16.0704	ENSGALG00000000857	419966	A0A1L1RKT0	NMT1	XP_418088.1	glycylpeptide N-tetradecanoyltransferase 1	K00671	NMT	glycylpeptide N-tetradecanoyltransferase [EC:2.3.1.97]	GO:0018008//N-terminal peptidyl-glycine N-myristoylation;GO:0042180//cellular ketone metabolic process	GO:0004379//glycylpeptide N-tetradecanoyltransferase activity;GO:0018030//peptidyl-lysine N6-myristoyltransferase activity	GO:0005737//cytoplasm;GO:0005829//cytosol;GO:0005886//plasma membrane;GO:0019898//extrinsic component of membrane
ENSGALG00000000862	6.21858	16.7655	-1.48846	1.53E-33	9.52E-32	down	ENSGALG00000000862	732	800	759	4622	3818	4007	1661	1407	1331	19.0772	15.442	15.7773	7.20675	5.97488	5.4741	16.7655	6.21858	ENSGALG00000000862	419573	A0A3Q3A5H2	RLF	XP_417721.5	zinc finger protein Rlf isoform X1	-	-	-	GO:0006357//regulation of transcription from RNA polymerase II promoter	GO:0000981//RNA polymerase II transcription factor activity, sequence-specific DNA binding;GO:0003677//DNA binding	GO:0005634//nucleus
ENSGALG00000000863	6.46567	3.28307	0.91173530965061	7.96E-09	4.67E-08	up	ENSGALG00000000863	3102	2802	3104	1005	1265	1520	3135	1870	2064	2.67918	3.30452	3.86552	8.78534	5.12895	5.48271	3.28307	6.46567	ENSGALG00000000863	419846	F1ND56	DYRK3	XP_015154547.1	dual specificity tyrosine-phosphorylation-regulated kinase 3 isoform X4	K18669	DYRK2_3_4	dual specificity tyrosine-phosphorylation-regulated kinase 2/3/4 [EC:2.7.12.1]	GO:0018105//peptidyl-serine phosphorylation;GO:0018107//peptidyl-threonine phosphorylation;GO:0035617//stress granule disassembly;GO:1902751//positive regulation of cell cycle G2/M phase transition	GO:0004674//protein serine/threonine kinase activity;GO:0004712//protein serine/threonine/tyrosine kinase activity;GO:0005524//ATP binding	GO:0005634//nucleus;GO:0005737//cytoplasm;GO:0005856//cytoskeleton
ENSGALG00000000864	10.1892	10.3792	-0.0954344	0.532533619172358	0.636948945846238	no	ENSGALG00000000864	2191	2484	2431	1313	1290	1542	1757	1003	1099	10.0996	9.72319	11.3149	14.2067	7.93759	8.42335	10.3792	10.1892	ENSGALG00000000864	FBXW2-201	Q5ZK75	-	-	-	-	-	-	-	-	-
ENSGALG00000000866	0.03692	0.15826	-2.22283	0.082961964290631	0.14157564071897	no	ENSGALG00000000866	0	1	1	22	14	0	6	1	1	0.29243	0.18235	0	0.08384	0.01368	0.01325	0.15826	0.03692	ENSGALG00000000866	SELENBP1-201	H9KYX6	-	-	-	-	-	-	-	GO:0008430//selenium binding;GO:0018549//methanethiol oxidase activity	-
ENSGALG00000000868	18.2886	7.07314	1.3356771222599	1.87E-15	2.35E-14	up	ENSGALG00000000868	864	815	897	449	470	504	878	1400	1236	6.85262	7.02895	7.33786	14.0861	21.9831	18.7966	7.07314	18.2886	ENSGALG00000000868	419092	A0A1D5PAP6	RNF175	XP_015136385.1	RING finger protein 121 isoform X2	K15698	RNF121_175	RING finger protein 121/175	GO:0016567//protein ubiquitination;GO:0030433//ER-associated ubiquitin-dependent protein catabolic process	GO:0046872//metal ion binding;GO:0061630//ubiquitin protein ligase activity	GO:0000139//Golgi membrane;GO:0005789//endoplasmic reticulum membrane;GO:0016021//integral component of membrane
ENSGALG00000000870	1.41778	0.17302	2.99786804777127	6.46E-25	2.01E-23	up	ENSGALG00000000870	192	190	194	28	20	11	122	154	190	0.25019	0.17512	0.09376	1.14593	1.41574	1.69167	0.17302	1.41778	ENSGALG00000000870	419967	A0A3Q2UFZ7	DCAKD	XP_046760330.1	dephospho-CoA kinase domain-containing protein isoform X5	-	-	-	GO:0015937//coenzyme A biosynthetic process	GO:0004140//dephospho-CoA kinase activity;GO:0005524//ATP binding	-
ENSGALG00000000871	0.00441	0	0.979551652906334	0.82412052245737	NA	no	ENSGALG00000000871	0	0	0	0	0	0	0	0	1	0	0	0	0	0	0.01323	0	0.00441	ENSGALG00000000871	ART7C-201	F1ND03	-	-	-	-	-	-	GO:0018120//peptidyl-arginine ADP-ribosylation	GO:0003950//NAD+ ADP-ribosyltransferase activity	-
ENSGALG00000000875	9.12507	12.463	-0.504718	2.61E-11	2.06E-10	no	ENSGALG00000000875	2039	2054	2105	2195	2108	2307	1685	1389	1536	12.7014	11.9528	12.7348	10.2495	8.26932	8.85642	12.463	9.12507	ENSGALG00000000875	415881	F1NCZ7	PHLPP2	XP_046755641.1	PH domain leucine-rich repeat-containing protein phosphatase 2 isoform X1	K16340	PHLPP	PH domain and leucine-rich repeat-containing protein phosphatase [EC:3.1.3.16]	GO:0007165//signal transduction	GO:0004722//protein serine/threonine phosphatase activity	GO:0005737//cytoplasm;GO:0043231//intracellular membrane-bounded organelle
ENSGALG00000000881	9.82849	16.2099	-0.755734	5.14E-05	0.000177300157792	down	ENSGALG00000000881	158	150	161	1061	965	1023	418	703	648	17.2996	15.4181	15.912	7.16443	11.793	10.528	16.2099	9.82849	ENSGALG00000000881	GPATCH3-201	F1NCY9	-	-	-	-	-	-	GO:0032480//negative regulation of type I interferon production;GO:0039536//negative regulation of RIG-I signaling pathway;GO:0045893//positive regulation of transcription, DNA-templated	GO:0003676//nucleic acid binding	GO:0005654//nucleoplasm;GO:0005829//cytosol
ENSGALG00000000883	213.03	141.836	0.547565732076824	1.72E-05	6.40E-05	no	ENSGALG00000000883	9367	9616	9526	13228	13794	14405	16185	21538	21713	139.024	142.059	144.424	178.811	232.891	227.387	141.836	213.03	ENSGALG00000000883	419847	F1NCY7	MAPKAPK2	XP_015154548.1	MAP kinase-activated protein kinase 2	K04443	MAPKAPK2	mitogen-activated protein kinase-activated protein kinase 2 [EC:2.7.11.1]	GO:0002224//toll-like receptor signaling pathway;GO:0006954//inflammatory response;GO:0006974//cellular response to DNA damage stimulus;GO:0018105//peptidyl-serine phosphorylation;GO:0032496//response to lipopolysaccharide;GO:0032675//regulation of interleukin-6 production;GO:0032760//positive regulation of tumor necrosis factor production;GO:0034097//response to cytokine;GO:0035556//intracellula…	GO:0004683//calmodulin-dependent protein kinase activity;GO:0005516//calmodulin binding;GO:0005524//ATP binding;GO:0009931//calcium-dependent protein serine/threonine kinase activity;GO:0051019//mitogen-activated protein kinase binding	GO:0005634//nucleus;GO:0005654//nucleoplasm;GO:0005737//cytoplasm;GO:0005813//centrosome
ENSGALG00000000884	7.29451	6.56676	0.097280123312141	0.406386599369634	0.517668375983196	no	ENSGALG00000000884	1863	1631	1682	464	606	606	635	517	620	5.58765	7.15098	6.96165	8.0384	6.40548	7.43965	6.56676	7.29451	ENSGALG00000000884	416138	F1NCW6	CXXC5	XP_015149036.1	CXXC-type zinc finger protein 5	K22760	CXXC5	CXXC-type zinc finger protein 5	GO:0000122//negative regulation of transcription from RNA polymerase II promoter	GO:0008270//zinc ion binding;GO:0008327//methyl-CpG binding	GO:0005634//nucleus;GO:0005654//nucleoplasm;GO:0005829//cytosol
ENSGALG00000000891	5.2761	5.57612	-0.118568	0.477693065605825	0.587101394793534	no	ENSGALG00000000891	277	292	300	486	529	534	373	552	474	5.37065	5.72834	5.62938	4.33296	6.27596	5.21938	5.57612	5.2761	ENSGALG00000000891	417462	E1C5I8	NSUN5	XP_415710.5	28S rRNA (cytosine-C(5))-methyltransferase	K15264	NSUN5	25S rRNA (cytosine2278-C5)-methyltransferase [EC:2.1.1.311]	GO:0001510//RNA methylation;GO:0070475//rRNA base methylation	GO:0003723//RNA binding;GO:0008168//methyltransferase activity	GO:0005730//nucleolus
ENSGALG00000000892	0.22627	0.51469	-1.17989	0.301748202780485	0.409122092196144	no	ENSGALG00000000892	0	1	0	15	3	15	0	7	7	0.7182	0.14075	0.68513	0	0.34483	0.33397	0.51469	0.22627	ENSGALG00000000892	IL10-201	B6RCP7	-	-	-	-	-	-	GO:0001819//positive regulation of cytokine production;GO:0001938//positive regulation of endothelial cell proliferation;GO:0002439//chronic inflammatory response to antigenic stimulus;GO:0002639//positive regulation of immunoglobulin production;GO:0002719//negative regulation of cytokine production involved in immune response;GO:0002826//negative regulation of T-helper 1 type immune response;GO:…	GO:0005125//cytokine activity;GO:0046983//protein dimerization activity	GO:0005576//extracellular region;GO:0005615//extracellular space
ENSGALG00000000893	0.35138	1.14233	-1.7588	2.95E-05	0.000106005386249	down	ENSGALG00000000893	1	0	1	109	89	75	30	31	19	1.39507	1.1162	0.91571	0.40362	0.40821	0.24231	1.14233	0.35138	ENSGALG00000000893	415884	E1C5G9	TAT	XP_414240.1	tyrosine aminotransferase isoform X2	K00815	TAT	tyrosine aminotransferase [EC:2.6.1.5]	GO:0006559//L-phenylalanine catabolic process;GO:0006572//tyrosine catabolic process;GO:0009058//biosynthetic process	GO:0004838//L-tyrosine:2-oxoglutarate aminotransferase activity;GO:0030170//pyridoxal phosphate binding	-
ENSGALG00000000895	34.5115	21.3031	0.65041403418616	2.48E-09	1.54E-08	up	ENSGALG00000000895	3124	2832	3027	2075	2502	2366	3246	3590	3898	19.5484	23.0973	21.2635	32.1459	34.7966	36.5918	21.3031	34.5115	ENSGALG00000000895	NUDC-201	F1NE97	-	-	-	-	-	-	GO:0006457//protein folding;GO:0007049//cell cycle;GO:0051301//cell division	GO:0051082//unfolded protein binding	GO:0005737//cytoplasm;GO:0005819//spindle;GO:0005874//microtubule;GO:0030496//midbody
ENSGALG00000000901	0.24367	0.23922	-0.029361	0.936912993560316	0.957772955908163	no	ENSGALG00000000901	7	7	15	66	51	49	57	37	68	0.29109	0.22042	0.20616	0.26427	0.1679	0.29885	0.23922	0.24367	ENSGALG00000000901	427567	E1C5G5	CHST4	XP_015148202.1	carbohydrate sulfotransferase 4 isoform X3	K04746	CHST4	carbohydrate 6-sulfotransferase 4 [EC:2.8.2.-]	GO:0005975//carbohydrate metabolic process;GO:0006044//N-acetylglucosamine metabolic process;GO:0006790//sulfur compound metabolic process;GO:0018146//keratan sulfate biosynthetic process	GO:0001517//N-acetylglucosamine 6-O-sulfotransferase activity	GO:0000139//Golgi membrane;GO:0005802//trans-Golgi network
ENSGALG00000000902	0.23101	0.16446	0.418673728325647	0.450806624689713	0.561127356876571	no	ENSGALG00000000902	23	10	12	7	31	23	37	18	26	0.05822	0.25267	0.1825	0.32351	0.15404	0.21549	0.16446	0.23101	ENSGALG00000000902	769268	F1NE75	KDF1	XP_015153076.1	keratinocyte differentiation factor 1	K23346	KDF1	keratinocyte differentiation factor 1	GO:0003334//keratinocyte development;GO:0010482//regulation of epidermal cell division;GO:0010839//negative regulation of keratinocyte proliferation;GO:0016331//morphogenesis of embryonic epithelium;GO:0043616//keratinocyte proliferation;GO:0045606//positive regulation of epidermal cell differentiation;GO:0048589//developmental growth;GO:0060887//limb epidermis development;GO:0061436//establishme…	-	GO:0005938//cell cortex;GO:0030054//cell junction;GO:0031252//cell leading edge
ENSGALG00000000905	47.8636	27.1431	0.778988480191125	1.73E-07	8.72E-07	up	ENSGALG00000000905	3328	3488	3351	2329	2316	2115	2996	4264	4145	28.6649	27.932	24.8325	38.7622	53.9944	50.8342	27.1431	47.8636	ENSGALG00000000905	429986	H9L0U6	PSMB4	XP_046759933.1	proteasome subunit beta type-4 isoform X2	K02736	PSMB4	20S proteasome subunit beta 7 [EC:3.4.25.1]	GO:0010498//proteasomal protein catabolic process	GO:0004298//threonine-type endopeptidase activity	GO:0005634//nucleus;GO:0005737//cytoplasm;GO:0005839//proteasome core complex;GO:0019774//proteasome core complex, beta-subunit complex
ENSGALG00000000906	4.52395	6.13317	-0.510329	0.002673611333094	0.006717308434367	no	ENSGALG00000000906	2827	2604	2831	1085	866	1014	971	555	550	6.88181	5.38236	6.13535	6.47407	3.62173	3.47605	6.13317	4.52395	ENSGALG00000000906	417089	A0A3Q2U2R4	RALGPS1	XP_040505094.1	ras-specific guanine nucleotide-releasing factor RalGPS1 isoform X6	K24023	RALGPS	Ras-specific guanine nucleotide-releasing factor RalGPS	-	-	-
ENSGALG00000000907	151.578	132.248	0.144030397510378	0.029281348722504	0.057457847247759	no	ENSGALG00000000907	14263	14222	14239	11191	11944	11996	13283	11787	13315	129.299	135.226	132.219	161.328	140.114	153.292	132.248	151.578	ENSGALG00000000907	KARS-201	F1NE72	-	-	-	-	-	-	GO:0002276//basophil activation involved in immune response;GO:0006430//lysyl-tRNA aminoacylation;GO:0015966//diadenosine tetraphosphate biosynthetic process;GO:0043032//positive regulation of macrophage activation	GO:0000049//tRNA binding;GO:0003877//ATP adenylyltransferase activity;GO:0004824//lysine-tRNA ligase activity;GO:0005524//ATP binding	GO:0005615//extracellular space;GO:0005634//nucleus;GO:0005739//mitochondrion;GO:0005829//cytosol;GO:0017101//aminoacyl-tRNA synthetase multienzyme complex
ENSGALG00000000908	5.39161	6.71913	-0.376973	0.003523669948039	0.008653600236204	no	ENSGALG00000000908	899	869	871	1008	813	850	788	583	673	7.76849	6.13971	6.24918	6.38391	4.62269	5.16822	6.71913	5.39161	ENSGALG00000000908	ADAT1-201	F1NE71	-	-	-	-	-	-	GO:0008033//tRNA processing	GO:0003723//RNA binding;GO:0008251//tRNA-specific adenosine deaminase activity	-
ENSGALG00000000909	0.06324	0.06485	-0.053437	0.965053210568961	0.979857294086007	no	ENSGALG00000000909	2	0	5	2	3	7	2	8	1	0.03349	0.04923	0.11182	0.0352	0.13783	0.01669	0.06485	0.06324	ENSGALG00000000909	419969	F1NE70	GFAP	XP_418091.3	glial fibrillary acidic protein	K05640	GFAP	glial fibrillary acidic protein	GO:0045109//intermediate filament organization;GO:1904714//regulation of chaperone-mediated autophagy	GO:0005200//structural constituent of cytoskeleton	GO:0005737//cytoplasm;GO:0005882//intermediate filament;GO:0042995//cell projection
ENSGALG00000000911	0.27835	0.39784	-0.599571	0.512305149405718	0.618198933099619	no	ENSGALG00000000911	0	0	4	42	8	14	22	5	16	0.79323	0.14805	0.25224	0.43677	0.09716	0.30111	0.39784	0.27835	ENSGALG00000000911	107055197	E1C5G0	LOC107055197	XP_425824.2	interleukin-20-like	-	-	-	GO:0007165//signal transduction;GO:0010989//negative regulation of low-density lipoprotein particle clearance;GO:0072593//reactive oxygen species metabolic process;GO:2001237//negative regulation of extrinsic apoptotic signaling pathway;GO:2001244//positive regulation of intrinsic apoptotic signaling pathway	GO:0005125//cytokine activity	GO:0005615//extracellular space
ENSGALG00000000913	5.42307	4.40558	0.233076325125118	0.101312578849068	0.16788800458601	no	ENSGALG00000000913	3599	3310	3517	1626	1344	1645	2356	1376	1668	4.76269	3.85756	4.59648	7.25424	4.14668	4.8683	4.40558	5.42307	ENSGALG00000000913	CHST6-202	E1C5F3	-	-	-	-	-	-	GO:0005975//carbohydrate metabolic process;GO:0006044//N-acetylglucosamine metabolic process;GO:0006790//sulfur compound metabolic process;GO:0018146//keratan sulfate biosynthetic process	GO:0001517//N-acetylglucosamine 6-O-sulfotransferase activity	GO:0000139//Golgi membrane;GO:0005802//trans-Golgi network;GO:0016021//integral component of membrane
ENSGALG00000000914	0.09966	0.05025	0.958564045354471	0.508257384192706	0.61466067711648	no	ENSGALG00000000914	0	2	0	1	0	6	4	5	4	0.02242	0	0.12833	0.09428	0.11534	0.08936	0.05025	0.09966	ENSGALG00000000914	101747521	E1C5F1	FAM187A	XP_024999870.2	Ig-like V-type domain-containing protein FAM187A	-	-	-	-	-	GO:0016021//integral component of membrane
ENSGALG00000000918	2.24924	0.89925	1.27631712333895	1.46E-07	7.42E-07	up	ENSGALG00000000918	96	112	96	77	62	57	144	165	160	1.08118	0.85306	0.7635	2.12547	2.38365	2.23861	0.89925	2.24924	ENSGALG00000000918	419970	A0A3Q2UA42	CCDC103	XP_046760329.1	coiled-coil domain-containing protein 103 isoform X2	K23731	CCDC103	coiled-coil domain-containing protein 103	-	-	-
ENSGALG00000000919	0.01107	0.05006	-2.231	0.240568814978477	0.34097447418141	no	ENSGALG00000000919	0	0	0	12	0	2	1	1	1	0.12958	0	0.0206	0.01135	0.01111	0.01076	0.05006	0.01107	ENSGALG00000000919	PIGR-201	A0A140T8F5	-	-	-	-	-	-	-	GO:0004888//transmembrane signaling receptor activity;GO:0019865//immunoglobulin binding	GO:0005615//extracellular space;GO:0005886//plasma membrane;GO:0016021//integral component of membrane
ENSGALG00000000920	0.40353	0.15915	1.29928840991463	0.000252479397342	0.000774341055244	up	ENSGALG00000000920	78	82	92	20	12	39	52	50	69	0.13846	0.08141	0.25757	0.37844	0.35614	0.476	0.15915	0.40353	ENSGALG00000000920	CGN-201	-	-	-	-	-	-	-	-	-	-
ENSGALG00000000943	21.9895	10.442	1.03055093915393	7.93E-18	1.26E-16	up	ENSGALG00000000943	2008	2045	2265	1305	1375	1297	2330	2807	2864	10.5101	10.8513	9.9647	19.7259	23.2589	22.9836	10.442	21.9895	ENSGALG00000000943	419581	A0A3Q2UEB8	WDTC1	XP_417728.2	WD and tetratricopeptide repeats protein 1	K11807	WDTC1	WD and tetratricopeptide repeats protein 1	GO:0000122//negative regulation of transcription from RNA polymerase II promoter;GO:0006006//glucose metabolic process;GO:0008361//regulation of cell size;GO:0032869//cellular response to insulin stimulus;GO:0035264//multicellular organism growth;GO:0043086//negative regulation of catalytic activity;GO:0045717//negative regulation of fatty acid biosynthetic process;GO:0055082//cellular chemical h…	GO:0004857//enzyme inhibitor activity;GO:0042393//histone binding;GO:0042826//histone deacetylase binding	GO:0005634//nucleus;GO:0005737//cytoplasm;GO:0005829//cytosol;GO:0080008//Cul4-RING E3 ubiquitin ligase complex
ENSGALG00000000944	20.5758	9.47786	1.08045953865987	1.78E-10	1.26E-09	up	ENSGALG00000000944	729	605	694	349	434	522	736	965	999	7.79987	9.50459	11.1291	17.2912	22.1891	22.2473	9.47786	20.5758	ENSGALG00000000944	SUPT4H1-201	E1C4X4	-	-	-	-	-	-	-	-	-
ENSGALG00000000946	39.5176	19.5831	0.963429189476423	1.53E-16	2.12E-15	up	ENSGALG00000000946	3078	2916	2961	1229	1519	1908	3084	2733	3114	15.9121	19.2715	23.5658	41.9735	36.4054	40.1739	19.5831	39.5176	ENSGALG00000000946	PFDN1-201	A0A1D5PB69	-	-	-	-	-	-	GO:0006457//protein folding	GO:0044183//protein binding involved in protein folding;GO:0051082//unfolded protein binding	GO:0005737//cytoplasm;GO:0016272//prefoldin complex
ENSGALG00000000949	53.4381	27.6588	0.924050254571044	0.000108369209068	0.000353757357254	up	ENSGALG00000000949	153	185	129	1252	1277	1274	1357	2944	2739	27.9365	27.9216	27.1184	31.8297	67.5858	60.8988	27.6588	53.4381	ENSGALG00000000949	HBEGF-201	Q9W7C5	-	-	-	-	-	-	GO:0007171//activation of transmembrane receptor protein tyrosine kinase activity;GO:0007173//epidermal growth factor receptor signaling pathway;GO:0008016//regulation of heart contraction;GO:0008284//positive regulation of cell proliferation;GO:0021545//cranial nerve development;GO:0035313//wound healing, spreading of epidermal cells;GO:0038134//ERBB2-EGFR signaling pathway;GO:0038135//ERBB2-ERB…	GO:0005154//epidermal growth factor receptor binding;GO:0005515//protein binding;GO:0008083//growth factor activity;GO:0008201//heparin binding;GO:0030297//transmembrane receptor protein tyrosine kinase activator activity	GO:0005615//extracellular space;GO:0005887//integral component of plasma membrane;GO:0009986//cell surface
ENSGALG00000000950	3.33181	2.24814	0.516941234871331	2.84E-05	0.000102278908241	no	ENSGALG00000000950	1493	1500	1478	399	481	487	640	562	730	2.01588	2.38133	2.3472	3.39905	2.92132	3.67506	2.24814	3.33181	ENSGALG00000000950	MVB12B-204	F1P3Y0	-	-	-	-	-	-	GO:0015031//protein transport;GO:0019075//virus maturation;GO:0042058//regulation of epidermal growth factor receptor signaling pathway;GO:0046755//viral budding	-	GO:0000813//ESCRT I complex;GO:0005770//late endosome;GO:0031902//late endosome membrane
ENSGALG00000000955	6.11536	4.336	0.454002255821625	0.006894980373818	0.015882606768437	no	ENSGALG00000000955	483	439	460	566	468	431	546	743	689	5.12801	4.1549	3.7251	5.20008	6.92583	6.22016	4.336	6.11536	ENSGALG00000000955	-	F1P3X8	-	-	-	-	-	-	-	-	GO:0016021//integral component of membrane
ENSGALG00000000962	0.79015	0.59072	0.386119510277655	0.336115714030211	0.445927011049652	no	ENSGALG00000000962	21	19	11	36	32	39	31	51	55	0.61015	0.53145	0.63056	0.5523	0.88931	0.92884	0.59072	0.79015	ENSGALG00000000962	419708	F1P3X5	PUS3	XP_040508009.1	tRNA pseudouridine(38/39) synthase isoform X1	K01855	PUS3	tRNA pseudouridine38/39 synthase [EC:5.4.99.45]	GO:0031119//tRNA pseudouridine synthesis;GO:1990481//mRNA pseudouridine synthesis	GO:0003723//RNA binding;GO:0009982//pseudouridine synthase activity	GO:0005634//nucleus;GO:0005737//cytoplasm
ENSGALG00000000966	0.85435	0.29082	1.51353279750528	2.97E-10	2.05E-09	up	ENSGALG00000000966	289	328	355	51	35	67	121	131	177	0.2982	0.20054	0.37372	0.74372	0.78807	1.03125	0.29082	0.85435	ENSGALG00000000966	419377	F1P3W6	NPHP4	XP_015152547.3	nephrocystin-4 isoform X3	K16478	NPHP4	nephrocystin-4	-	-	-
ENSGALG00000000972	11.6289	10.2911	0.122632678669371	0.281082055199242	0.386518635905009	no	ENSGALG00000000972	1639	1545	1583	1577	1236	1316	1568	1426	1459	12.0406	9.24737	9.58523	12.5849	11.2018	11.1	10.2911	11.6289	ENSGALG00000000972	PBX3-202	A0A1D5PUE3	-	-	-	-	-	-	GO:0001654//eye development;GO:0006357//regulation of transcription from RNA polymerase II promoter;GO:0007420//brain development;GO:0009887//animal organ morphogenesis;GO:0048568//embryonic organ development;GO:0048666//neuron development	GO:0000978//RNA polymerase II core promoter proximal region sequence-specific DNA binding;GO:0000981//RNA polymerase II transcription factor activity, sequence-specific DNA binding	GO:0005634//nucleus
ENSGALG00000000977	19.1324	15.1757	0.281008077211126	0.000333821017407	0.000998426534749	no	ENSGALG00000000977	1804	1705	1800	1351	1334	1339	1702	1563	1570	15.6287	15.1218	14.7767	20.6972	18.6027	18.0974	15.1757	19.1324	ENSGALG00000000977	MAPKAP1-202	A0A3Q2UHQ6	-	-	-	-	-	-	GO:0016310//phosphorylation;GO:0033138//positive regulation of peptidyl-serine phosphorylation;GO:0038203//TORC2 signaling;GO:0046580//negative regulation of Ras protein signal transduction;GO:1900407//regulation of cellular response to oxidative stress	GO:0005546//phosphatidylinositol-4,5-bisphosphate binding;GO:0005547//phosphatidylinositol-3,4,5-trisphosphate binding;GO:0019901//protein kinase binding;GO:0031267//small GTPase binding;GO:0043325//phosphatidylinositol-3,4-bisphosphate binding;GO:0060090//binding, bridging;GO:0070300//phosphatidic acid binding;GO:0080025//phosphatidylinositol-3,5-bisphosphate binding	GO:0005654//nucleoplasm;GO:0005737//cytoplasm;GO:0005794//Golgi apparatus;GO:0005829//cytosol;GO:0005886//plasma membrane;GO:0031932//TORC2 complex
ENSGALG00000000978	11.2993	11.6141	-0.0950666	0.331179577595184	0.440829448001218	no	ENSGALG00000000978	2064	1894	2067	1836	1713	1895	1868	1595	1579	12.0193	10.9887	11.8344	12.8549	10.7428	10.3	11.6141	11.2993	ENSGALG00000000978	419379	A0A1D5P502	CEP104	XP_040507200.1	centrosomal protein of 104 kDa isoform X3	K16458	CEP104	centrosomal protein CEP104	-	-	GO:0005929//cilium
ENSGALG00000000988	40.8186	27.5023	0.529705867871926	5.62E-05	0.000192304938024	no	ENSGALG00000000988	5278	5117	5382	3552	3674	3598	4153	5544	5660	27.6881	28.0634	26.7553	34.0304	44.4625	43.9629	27.5023	40.8186	ENSGALG00000000988	EFTUD2-202	A0A1L1RXY9	-	-	-	-	-	-	GO:0000398//mRNA splicing, via spliceosome	GO:0003924//GTPase activity;GO:0005525//GTP binding;GO:0030623//U5 snRNA binding	GO:0005634//nucleus;GO:0005829//cytosol;GO:0046540//U4/U6 x U5 tri-snRNP complex;GO:0071005//U2-type precatalytic spliceosome;GO:0071007//U2-type catalytic step 2 spliceosome;GO:1990904//ribonucleoprotein complex
ENSGALG00000000990	85.3406	96.5344	-0.233802	0.00617318846561	0.014398926780312	no	ENSGALG00000000990	15814	15573	15739	10555	9912	11957	10358	8494	8404	96.5063	88.8056	104.291	99.5539	79.9025	76.5655	96.5344	85.3406	ENSGALG00000000990	SRSF6-201	E1C270	-	-	-	-	-	-	GO:0000380//alternative mRNA splicing, via spliceosome;GO:0000381//regulation of alternative mRNA splicing, via spliceosome;GO:0000398//mRNA splicing, via spliceosome;GO:0006376//mRNA splice site selection	GO:0003723//RNA binding;GO:0003729//mRNA binding	GO:0016607//nuclear speck
ENSGALG00000000991	7.8147	6.15031	0.302492230374634	0.027052143167056	0.053589057487474	no	ENSGALG00000000991	361	338	374	375	402	419	416	502	533	5.9207	6.21942	6.3108	6.90431	8.15448	8.38531	6.15031	7.8147	ENSGALG00000000991	TAF12-202	Q5ZKX3	-	-	-	-	-	-	GO:0051123//RNA polymerase II transcriptional preinitiation complex assembly	GO:0003677//DNA binding;GO:0017025//TBP-class protein binding;GO:0046982//protein heterodimerization activity	GO:0000124//SAGA complex;GO:0005669//transcription factor TFIID complex;GO:0046695//SLIK (SAGA-like) complex
ENSGALG00000000993	25.0518	27.3282	-0.188429	0.132884193537015	0.210930247562531	no	ENSGALG00000000993	4722	4690	4624	7228	7687	9262	8836	5666	6536	25.1137	26.1716	30.6991	32.2725	20.2544	22.6284	27.3282	25.0518	ENSGALG00000000993	GAPVD1-203	E1C268	-	-	-	-	-	-	GO:0006897//endocytosis;GO:0007165//signal transduction;GO:0043087//regulation of GTPase activity;GO:0051223//regulation of protein transport	GO:0005085//guanyl-nucleotide exchange factor activity;GO:0031267//small GTPase binding;GO:0032794//GTPase activating protein binding	GO:0005829//cytosol;GO:0005886//plasma membrane;GO:0030139//endocytic vesicle
ENSGALG00000000996	38.2443	49.6538	-0.426468	5.90E-06	2.35E-05	no	ENSGALG00000000996	7682	7695	7775	9405	8320	8334	6211	6170	6794	54.9231	47.6104	46.4278	38.1279	37.0708	39.5341	49.6538	38.2443	ENSGALG00000000996	420079	A0A1D5PWB9	AP3D1	XP_025000110.2	AP-3 complex subunit delta-1 isoform X2	K12396	AP3D	AP-3 complex subunit delta	GO:0006623//protein targeting to vacuole;GO:0006896//Golgi to vacuole transport;GO:0016182//synaptic vesicle budding from endosome;GO:0048490//anterograde synaptic vesicle transport;GO:0048499//synaptic vesicle membrane organization;GO:0098943//neurotransmitter receptor transport, postsynaptic endosome to lysosome	-	GO:0005794//Golgi apparatus;GO:0010008//endosome membrane;GO:0030123//AP-3 adaptor complex;GO:0043195//terminal bouton;GO:0098830//presynaptic endosome;GO:1904115//axon cytoplasm
ENSGALG00000000997	0.48381	0.25783	0.8623160878826	7.99E-05	0.00026693037852	up	ENSGALG00000000997	92	134	108	109	142	192	250	230	311	0.19548	0.24954	0.32848	0.4713	0.42438	0.55576	0.25783	0.48381	ENSGALG00000000997	GJC3-202	P18861	-	-	-	-	-	-	GO:0001570//vasculogenesis;GO:0007267//cell-cell signaling;GO:0007268//chemical synaptic transmission;GO:0007601//visual perception;GO:0016264//gap junction assembly;GO:0034220//ion transmembrane transport;GO:0048468//cell development;GO:0048738//cardiac muscle tissue development;GO:0086053//AV node cell to bundle of His cell communication by electrical coupling	GO:0005216//ion channel activity;GO:0005243//gap junction channel activity;GO:0086077//gap junction channel activity involved in AV node cell-bundle of His cell electrical coupling	GO:0005922//connexin complex;GO:0016021//integral component of membrane;GO:0045202//synapse
ENSGALG00000000998	10.4048	11.2869	-0.165323	0.160058604564948	0.24561194675657	no	ENSGALG00000000998	1149	998	1175	1881	2116	2004	1704	1951	1615	10.8574	11.9684	11.0348	10.3393	11.5863	9.28882	11.2869	10.4048	ENSGALG00000000998	419586	F1P3T3	MTFR1L	XP_040507931.1	mitochondrial fission regulator 1-like isoform X1	-	-	-	GO:0000266//mitochondrial fission;GO:0009060//aerobic respiration	-	GO:0005739//mitochondrion
ENSGALG00000000999	4.29098	3.88348	0.101925709323298	0.481138356386119	0.590339243652568	no	ENSGALG00000000999	919	925	917	1070	1414	1290	1143	1529	1303	3.38181	4.37922	3.88941	3.79749	4.97191	4.10355	3.88348	4.29098	ENSGALG00000000999	427526	F1P3T2	ZNF319	XP_015147800.1	zinc finger protein 319	-	-	-	GO:0006357//regulation of transcription from RNA polymerase II promoter;GO:0045944//positive regulation of transcription from RNA polymerase II promoter	GO:0000978//RNA polymerase II core promoter proximal region sequence-specific DNA binding;GO:0001228//transcriptional activator activity, RNA polymerase II transcription regulatory region sequence-specific binding	GO:0005634//nucleus
ENSGALG00000001000	50.2439	52.4023	-0.106368	0.488708510511363	0.596816852139713	no	ENSGALG00000001000	1609	1608	1487	6612	6662	6298	5657	7354	4864	54.2848	53.5959	49.3261	48.8221	62.1183	39.7914	52.4023	50.2439	ENSGALG00000001000	HSPA5-201	Q90593	-	-	-	-	-	-	GO:0006983//ER overload response;GO:0021589//cerebellum structural organization;GO:0021680//cerebellar Purkinje cell layer development;GO:0030335//positive regulation of cell migration;GO:0030433//ER-associated ubiquitin-dependent protein catabolic process;GO:0030512//negative regulation of transforming growth factor beta receptor signaling pathway;GO:0030968//endoplasmic reticulum unfolded prote…	GO:0005515//protein binding;GO:0005524//ATP binding;GO:0016887//ATPase activity;GO:0019904//protein domain specific binding;GO:0031072//heat shock protein binding;GO:0031625//ubiquitin protein ligase binding;GO:0043022//ribosome binding;GO:0044183//protein binding involved in protein folding;GO:0051082//unfolded protein binding;GO:0051787//misfolded protein binding	GO:0005634//nucleus;GO:0005737//cytoplasm;GO:0005739//mitochondrion;GO:0005788//endoplasmic reticulum lumen;GO:0005793//endoplasmic reticulum-Golgi intermediate compartment;GO:0005829//cytosol;GO:0005886//plasma membrane;GO:0008180//COP9 signalosome;GO:0009986//cell surface;GO:0016020//membrane;GO:0030176//integral component of endoplasmic reticulum membrane;GO:0030496//midbody;GO:0034663//endopl…
ENSGALG00000001003	14.0438	4.89892	1.47363136458728	3.37E-29	1.47E-27	up	ENSGALG00000001003	3884	3435	4255	611	830	836	1912	1999	2311	4.0416	5.37987	5.27529	13.2949	13.6043	15.2322	4.89892	14.0438	ENSGALG00000001003	SELENON-201	F1P3S9	-	-	-	-	-	-	-	-	-
ENSGALG00000001006	0.65055	0.2498	1.3351860522954	5.89E-06	2.35E-05	up	ENSGALG00000001006	138	133	117	27	46	21	67	94	73	0.21967	0.36673	0.16299	0.57301	0.78683	0.5918	0.2498	0.65055	ENSGALG00000001006	419382	F1P1U2	TP73	XP_040507209.1	tumor protein p73 isoform X7	K10148	TP73	tumor protein p73	GO:0006357//regulation of transcription from RNA polymerase II promoter;GO:0007049//cell cycle;GO:0007346//regulation of mitotic cell cycle;GO:0042771//intrinsic apoptotic signaling pathway in response to DNA damage by p53 class mediator;GO:0045944//positive regulation of transcription from RNA polymerase II promoter;GO:0051262//protein tetramerization;GO:0060044//negative regulation of cardiac m…	GO:0000978//RNA polymerase II core promoter proximal region sequence-specific DNA binding;GO:0000981//RNA polymerase II transcription factor activity, sequence-specific DNA binding;GO:0001228//transcriptional activator activity, RNA polymerase II transcription regulatory region sequence-specific binding;GO:0002039//p53 binding;GO:0019901//protein kinase binding;GO:0042802//identical protein bindi…	GO:0005654//nucleoplasm;GO:0005794//Golgi apparatus;GO:0030054//cell junction
ENSGALG00000001013	33.9438	23.9448	0.464678522489373	0.002443421408291	0.006188543773068	no	ENSGALG00000001013	1188	1344	1188	1193	1349	1251	1352	1946	1840	23.11	25.6067	23.1178	27.531	38.7841	35.5163	23.9448	33.9438	ENSGALG00000001013	PPP6C-202	Q5ZIV0	-	-	-	-	-	-	GO:0000082//G1/S transition of mitotic cell cycle	GO:0004722//protein serine/threonine phosphatase activity;GO:0017018//myosin phosphatase activity	GO:0005737//cytoplasm
ENSGALG00000001014	9.28621	13.3815	-0.574649	5.82E-05	0.000198680176871	no	ENSGALG00000001014	517	449	438	1032	851	827	552	602	645	15.6053	12.6097	11.9296	8.77439	9.36568	9.71856	13.3815	9.28621	ENSGALG00000001014	101752218	F1P1S6	ARPC5L	XP_015135338.1	actin-related protein 2/3 complex subunit 5-like protein isoform X1	K05754	ARPC5	actin related protein 2/3 complex, subunit 5	GO:0016477//cell migration;GO:0030833//regulation of actin filament polymerization;GO:0034314//Arp2/3 complex-mediated actin nucleation	GO:0051015//actin filament binding	GO:0005737//cytoplasm;GO:0005885//Arp2/3 protein complex
ENSGALG00000001017	10.4483	9.43409	0.096390541892659	0.34799545695764	0.458965865662059	no	ENSGALG00000001017	1073	1097	967	744	648	796	797	734	778	9.84738	8.40436	10.0505	11.089	9.99526	10.2607	9.43409	10.4483	ENSGALG00000001017	WRAP73-202	E1C8W8	-	-	-	-	-	-	GO:0000070//mitotic sister chromatid segregation;GO:1902440//protein localization to mitotic spindle pole body	-	GO:0005815//microtubule organizing center;GO:0072686//mitotic spindle;GO:1990811//Msd1-Wdr8-Pkl1 complex
ENSGALG00000001019	10.5446	6.4938	0.664454177673995	0.000293233187858	0.00088758006944	up	ENSGALG00000001019	667	821	761	562	623	616	697	1168	927	6.22036	6.75692	6.50412	8.10955	13.3006	10.2237	6.4938	10.5446	ENSGALG00000001019	420080	F1P111	BTBD2	XP_015155358.2	BTB/POZ domain-containing protein 2	K10477	BTBD1_2	BTB/POZ domain-containing protein 1/2	-	-	-
ENSGALG00000001021	6.25013	28.1691	-2.21554	2.21E-37	1.80E-35	down	ENSGALG00000001021	443	624	600	4519	5250	5798	1031	1314	939	25.1333	28.612	30.7619	6.02769	7.51887	5.20382	28.1691	6.25013	ENSGALG00000001021	MYOCD-206	A0A3Q2U1J2	-	-	-	-	-	-	GO:0043086//negative regulation of catalytic activity;GO:0045944//positive regulation of transcription from RNA polymerase II promoter;GO:0051145//smooth muscle cell differentiation;GO:0055007//cardiac muscle cell differentiation;GO:2000727//positive regulation of cardiac muscle cell differentiation	GO:0003713//transcription coactivator activity;GO:0003779//actin binding;GO:0004864//protein phosphatase inhibitor activity	GO:0005634//nucleus
ENSGALG00000001022	23.7687	17.0972	0.43048398643605	0.001845915364549	0.004807208817283	no	ENSGALG00000001022	1063	1231	1158	829	1055	1316	1345	1369	1518	13.6363	17.005	20.6503	23.2568	23.1684	24.8808	17.0972	23.7687	ENSGALG00000001022	CCDC43-201	Q5ZK95	-	-	-	-	-	-	-	-	GO:0005829//cytosol
ENSGALG00000001024	16.5196	11.5693	0.464444877948016	1.44E-06	6.32E-06	no	ENSGALG00000001024	1999	2021	2025	877	1065	1094	1365	1343	1421	10.2688	12.2194	12.2198	16.801	16.1787	16.5791	11.5693	16.5196	ENSGALG00000001024	419384	F1P107	TPRG1L	XP_015152583.1	tumor protein p63-regulated gene 1-like protein isoform X1	-	-	-	-	-	GO:0005737//cytoplasm;GO:0008021//synaptic vesicle
ENSGALG00000001025	8.8546	18.6455	-1.14579	9.33E-12	7.75E-11	down	ENSGALG00000001025	2322	2149	2122	2595	2198	2498	1509	769	1013	20.3532	16.893	18.6903	12.4414	6.20545	7.91691	18.6455	8.8546	ENSGALG00000001025	417097	E1BQX8	GOLGA1	XP_040505083.1	golgin subfamily A member 1 isoform X3	K16731	GOLGA1	golgin subfamily A member 1	-	-	-
ENSGALG00000001028	0.34354	0.04928	2.72893438155775	5.53E-06	2.22E-05	up	ENSGALG00000001028	26	26	52	4	5	11	64	36	31	0.03049	0.03735	0.07999	0.51283	0.28233	0.23546	0.04928	0.34354	ENSGALG00000001028	100857874	E1BQX5	RNF43	XP_003642427.4	E3 ubiquitin-protein ligase RNF43 isoform X1	K15694	RNF43	E3 ubiquitin-protein ligase RNF43 [EC:2.3.2.27]	GO:0006511//ubiquitin-dependent protein catabolic process;GO:0016567//protein ubiquitination;GO:0038018//Wnt receptor catabolic process	GO:0005109//frizzled binding;GO:0046872//metal ion binding;GO:0061630//ubiquitin protein ligase activity	GO:0005887//integral component of plasma membrane
ENSGALG00000001030	30.8203	17.5905	0.770521634004578	1.06E-08	6.16E-08	up	ENSGALG00000001030	3108	3199	3429	2148	2271	2423	3093	4221	4133	16.9569	17.5675	18.2471	25.6671	34.2829	32.5108	17.5905	30.8203	ENSGALG00000001030	420081	E1BQX4	SCAMP4	XP_015155369.2	secretory carrier-associated membrane protein 4	K19995	SCAMP	secretory carrier-associated membrane protein	GO:0015031//protein transport	-	GO:0016021//integral component of membrane;GO:0032588//trans-Golgi network membrane;GO:0055038//recycling endosome membrane
ENSGALG00000001031	0.94355	0.16519	2.44142210892167	2.17E-12	1.93E-11	up	ENSGALG00000001031	52	42	67	17	18	23	149	66	99	0.1489	0.15449	0.19218	1.37187	0.59475	0.86403	0.16519	0.94355	ENSGALG00000001031	417471	F1NVX9	HSF5	XP_003642428.3	heat shock factor protein 5	-	-	-	-	-	-
ENSGALG00000001034	26.5328	37.9732	-0.562374	4.96E-06	2.01E-05	no	ENSGALG00000001034	1507	1423	1526	3128	3456	3002	1879	2245	2276	37.9963	41.1367	34.7867	23.9931	28.057	27.5484	37.9732	26.5328	ENSGALG00000001034	AAR2-201	F1P5Y2	-	-	-	-	-	-	GO:0000244//spliceosomal tri-snRNP complex assembly	-	GO:0005681//spliceosomal complex
ENSGALG00000001035	0.43561	0.71562	-0.740997	0.02860243718339	0.056293616955067	no	ENSGALG00000001035	58	62	77	89	71	102	26	58	69	0.74673	0.58373	0.81639	0.22931	0.50067	0.57686	0.71562	0.43561	ENSGALG00000001035	431047	F1P101	RORBL	XP_046760604.1	nuclear receptor ROR-beta-like isoform X2	K08533	NR1F2	RAR-related orphan receptor beta	GO:0006357//regulation of transcription from RNA polymerase II promoter;GO:0030522//intracellular receptor signaling pathway	GO:0000978//RNA polymerase II core promoter proximal region sequence-specific DNA binding;GO:0004879//RNA polymerase II transcription factor activity, ligand-activated sequence-specific DNA binding;GO:0008270//zinc ion binding	GO:0005634//nucleus
ENSGALG00000001036	8.75986	13.988	-0.725326	2.05E-17	3.12E-16	down	ENSGALG00000001036	1389	1257	1377	1600	1586	1768	996	970	990	13.8704	13.4727	14.6211	9.07638	8.65148	8.55172	13.988	8.75986	ENSGALG00000001036	417313	F1P100	ELAC2	XP_415584.5	zinc phosphodiesterase ELAC protein 2	K00784	rnz	ribonuclease Z [EC:3.1.26.11]	GO:0072684//mitochondrial tRNA 3'-trailer cleavage, endonucleolytic	GO:0042781//3'-tRNA processing endoribonuclease activity	GO:0005739//mitochondrion
ENSGALG00000001037	3.58503	3.41346	0.007413337039662	0.959477267032707	0.975264437860429	no	ENSGALG00000001037	948	876	979	516	442	551	636	383	488	3.58301	3.00748	3.64988	4.64238	2.7362	3.37651	3.41346	3.58503	ENSGALG00000001037	427751	E1BQX2	SCAI	XP_040505086.1	protein SCAI isoform X8	-	-	-	GO:0006351//transcription, DNA-templated;GO:0030336//negative regulation of cell migration;GO:0035024//negative regulation of Rho protein signal transduction;GO:0045892//negative regulation of transcription, DNA-templated	GO:0003714//transcription corepressor activity	GO:0005634//nucleus;GO:0005654//nucleoplasm;GO:0005737//cytoplasm;GO:0031965//nuclear membrane
ENSGALG00000001038	4.76419	1.91569	1.26637453654473	2.88E-13	2.82E-12	up	ENSGALG00000001038	564	445	436	151	188	257	468	425	516	1.49522	1.82418	2.42768	4.87147	4.32981	5.0913	1.91569	4.76419	ENSGALG00000001038	419588	F1P0Z9	MAN1C1	XP_046759627.1	mannosyl-oligosaccharide 1	K01230	MAN1A_C	mannosyl-oligosaccharide alpha-1,2-mannosidase [EC:3.2.1.113]	GO:0005975//carbohydrate metabolic process;GO:0006491//N-glycan processing	GO:0004571//mannosyl-oligosaccharide 1,2-alpha-mannosidase activity;GO:0005509//calcium ion binding	GO:0000139//Golgi membrane;GO:0005783//endoplasmic reticulum;GO:0016021//integral component of membrane
ENSGALG00000001042	11.1137	11.3511	-0.0783513	0.439273207188856	0.549973528958408	no	ENSGALG00000001042	2973	2997	3250	2622	2356	2595	2308	2533	2227	12.0558	10.615	11.3823	11.1554	11.9826	10.2032	11.3511	11.1137	ENSGALG00000001042	417472	A0A3Q2UI20	MTMR4	XP_040506551.1	myotubularin-related protein 4 isoform X2	K18082	MTMR3_4	myotubularin-related protein 3/4 [EC:3.1.3.48 3.1.3.64 3.1.3.95]	GO:0006470//protein dephosphorylation;GO:0007179//transforming growth factor beta receptor signaling pathway;GO:0010506//regulation of autophagy;GO:0046856//phosphatidylinositol dephosphorylation	GO:0004438//phosphatidylinositol-3-phosphatase activity;GO:0004722//protein serine/threonine phosphatase activity;GO:0004725//protein tyrosine phosphatase activity;GO:0019903//protein phosphatase binding;GO:0046872//metal ion binding;GO:0052629//phosphatidylinositol-3,5-bisphosphate 3-phosphatase activity	GO:0005737//cytoplasm;GO:0016020//membrane
ENSGALG00000001043	17.398	9.7112	0.796798594234787	1.55E-13	1.57E-12	up	ENSGALG00000001043	2551	2390	2541	1277	1327	1494	2105	2234	2669	9.29501	9.4648	10.3738	16.1063	16.7299	19.3579	9.7112	17.398	ENSGALG00000001043	428327	A0A1D5PKF6	REXO1	XP_046760615.1	RNA exonuclease 1 homolog isoform X3	K14570	REX1	RNA exonuclease [EC:3.1.-.-]	-	-	-
ENSGALG00000001046	35.198	32.5138	0.068189271386053	0.563535915053402	0.665136820534891	no	ENSGALG00000001046	3494	3646	3743	4434	4058	3777	3798	4276	4630	36.001	32.2859	29.2546	32.4159	35.7196	37.4584	32.5138	35.198	ENSGALG00000001046	419119	A0A1D5P4F7	DLGAP4	XP_040506763.1	disks large-associated protein 4 isoform X3	-	-	-	GO:0023052//signaling;GO:0098962//regulation of postsynaptic neurotransmitter receptor activity	GO:0060090//binding, bridging	GO:0098978//glutamatergic synapse;GO:0099572//postsynaptic specialization
ENSGALG00000001048	9.67927	5.35273	0.818073485069556	7.22E-06	2.84E-05	up	ENSGALG00000001048	760	617	811	468	604	560	703	1052	1065	4.71448	5.9622	5.38151	7.44437	10.9032	10.6902	5.35273	9.67927	ENSGALG00000001048	417098	F1P0X8	OLFML2A	XP_040505087.1	olfactomedin-like protein 2A isoform X3	K25449	OLFML2	olfactomedin-like protein 2	GO:0007165//signal transduction	-	GO:0005615//extracellular space
ENSGALG00000001049	13.1164	3.5688	1.83326606347486	2.71E-29	1.19E-27	up	ENSGALG00000001049	881	927	842	181	295	280	788	883	976	2.62875	4.19831	3.87934	12.0305	13.1942	14.1244	3.5688	13.1164	ENSGALG00000001049	395764	CASP1-201	CASP1	XP_040506552.1	caspase-1 isoform X1	K01370	CASP1	caspase 1 [EC:3.4.22.36]	-	-	-
ENSGALG00000001051	11.7263	7.11814	0.671853069257217	2.51E-11	1.99E-10	up	ENSGALG00000001051	1626	1510	1583	659	773	775	1120	1185	1159	6.52783	7.50317	7.32341	11.6624	12.0768	11.4398	7.11814	11.7263	ENSGALG00000001051	419589	A0A3Q3A2D5	LDLRAP1	XP_015153218.2	low density lipoprotein receptor adapter protein 1	K12474	LDLRAP1	low density lipoprotein receptor adapter protein 1	-	-	-
ENSGALG00000001054	97.5525	97.5376	-0.0441771	0.692172728083254	0.773863838691742	no	ENSGALG00000001054	5581	5378	5647	7939	8145	7596	6680	8142	7799	100.276	100.81	91.5262	88.6938	105.807	98.1569	97.5376	97.5525	ENSGALG00000001054	C20H20ORF24-201	F1NXV3	-	-	-	-	-	-	GO:0097250//mitochondrial respiratory chain supercomplex assembly	-	GO:0016021//integral component of membrane
ENSGALG00000001055	35.1637	27.0498	0.32322286379815	9.99E-06	3.84E-05	no	ENSGALG00000001055	5489	5313	5189	3550	3898	3928	5100	4205	4781	25.914	27.8824	27.3531	39.1347	31.5808	34.7756	27.0498	35.1637	ENSGALG00000001055	NSF-201	E1BQU4	-	-	-	-	-	-	GO:0006891//intra-Golgi vesicle-mediated transport;GO:0035494//SNARE complex disassembly;GO:0043001//Golgi to plasma membrane protein transport	GO:0005524//ATP binding;GO:0016887//ATPase activity;GO:0046872//metal ion binding	GO:0005795//Golgi stack
ENSGALG00000001056	1.49473	0.81789	0.832162686877287	0.006952424431354	0.015995048466041	no	ENSGALG00000001056	65	74	49	33	39	42	49	74	76	0.72762	0.84263	0.88342	1.13572	1.6787	1.66976	0.81789	1.49473	ENSGALG00000001056	417473	F1NXU6	ABHD11	XP_024997873.3	protein ABHD11 isoform X2	K13703	ABHD11	abhydrolase domain-containing protein 11	GO:0044255//cellular lipid metabolic process	GO:0052689//carboxylic ester hydrolase activity	GO:0005739//mitochondrion
ENSGALG00000001058	0.01402	0.03507	-1.34031	0.375000987378921	0.48596847808192	no	ENSGALG00000001058	0	0	1	4	8	1	0	4	1	0.0329	0.06447	0.00785	0	0.03385	0.0082	0.03507	0.01402	ENSGALG00000001058	419386	E1BQT7	ARHGEF16	XP_046759177.1	rho guanine nucleotide exchange factor 16 isoform X5	K20688	ARHGEF16	Rho guanine nucleotide exchange factor 16	GO:0090630//activation of GTPase activity	GO:0005085//guanyl-nucleotide exchange factor activity	-
ENSGALG00000001062	0.66995	0.18668	1.80672447171749	3.26E-11	2.54E-10	up	ENSGALG00000001062	373	334	342	22	41	40	84	146	122	0.1228	0.22425	0.21299	0.49287	0.83844	0.67854	0.18668	0.66995	ENSGALG00000001062	419121	A0A3Q2U7H3	GGT7	XP_046758915.1	glutathione hydrolase 7 isoform X2	K00681	ggt	gamma-glutamyltranspeptidase / glutathione hydrolase [EC:2.3.2.2 3.4.19.13]	GO:0006751//glutathione catabolic process	GO:0016746//transferase activity, transferring acyl groups;GO:0036374//glutathione hydrolase activity	GO:0005886//plasma membrane;GO:0016021//integral component of membrane
ENSGALG00000001067	11.8922	16.1985	-0.497515	1.37E-08	7.80E-08	no	ENSGALG00000001067	1197	1145	1249	1949	1896	1871	1356	1302	1345	16.9379	16.1461	15.5114	12.3878	11.6415	11.6472	16.1985	11.8922	ENSGALG00000001067	TMEM57-202	Q5ZLJ6	-	-	-	-	-	-	GO:0006935//chemotaxis;GO:0023041//neuronal signal transduction	GO:0008017//microtubule binding	GO:0016021//integral component of membrane;GO:0030867//rough endoplasmic reticulum membrane;GO:0031965//nuclear membrane
ENSGALG00000001073	2.84814	1.78615	0.63260470541637	0.000388542974817	0.00114944668185	up	ENSGALG00000001073	374	403	354	292	208	292	337	390	481	2.02056	1.41037	1.92752	2.45134	2.77654	3.31653	1.78615	2.84814	ENSGALG00000001073	772325	F1NVM8	NR6A1	XP_001235478.3	nuclear receptor subfamily 6 group A member 1 isoform X4	K08561	NR6A1	germ cell nuclear factor	GO:0006357//regulation of transcription from RNA polymerase II promoter;GO:0030522//intracellular receptor signaling pathway	GO:0000978//RNA polymerase II core promoter proximal region sequence-specific DNA binding;GO:0004879//RNA polymerase II transcription factor activity, ligand-activated sequence-specific DNA binding;GO:0008270//zinc ion binding	GO:0005634//nucleus
ENSGALG00000001076	4.8421	1.66592	1.50523106924755	2.14E-14	2.39E-13	up	ENSGALG00000001076	475	522	486	142	191	221	379	593	563	1.31426	1.73224	1.95125	3.68737	5.64674	5.1922	1.66592	4.8421	ENSGALG00000001076	LIMK1-201	Q8QFP8	-	-	-	-	-	-	GO:0006468//protein phosphorylation;GO:0030036//actin cytoskeleton organization;GO:0051496//positive regulation of stress fiber assembly	GO:0004674//protein serine/threonine kinase activity;GO:0005524//ATP binding;GO:0046872//metal ion binding	GO:0005634//nucleus;GO:0005737//cytoplasm;GO:0005856//cytoskeleton;GO:0030426//growth cone;GO:0043005//neuron projection
ENSGALG00000001078	0.00554	0	1.87700958192749	0.568082437734402	NA	no	ENSGALG00000001078	0	0	0	0	0	0	1	1	0	0	0	0	0.0084	0.00822	0	0	0.00554	ENSGALG00000001078	107049128	E1BXV2	LOC107049128	XP_040507225.1	actin-85C	-	-	-	-	-	-
ENSGALG00000001079	0.06513	0.15631	-1.30152	0.169067678036253	0.256979845246575	no	ENSGALG00000001079	1	1	3	6	16	16	4	7	4	0.07616	0.19902	0.19375	0.05338	0.09142	0.0506	0.15631	0.06513	ENSGALG00000001079	WNT3-201	A1DYI3	-	-	-	-	-	-	GO:0010468//regulation of gene expression;GO:0030182//neuron differentiation;GO:0045165//cell fate commitment;GO:0060070//canonical Wnt signaling pathway;GO:0060173//limb development	GO:0005109//frizzled binding;GO:0005125//cytokine activity	GO:0005615//extracellular space
ENSGALG00000001080	0.1317	0.17679	-0.489026	0.480246001504575	0.58970575753959	no	ENSGALG00000001080	11	6	1	22	26	15	17	8	20	0.18884	0.21869	0.12283	0.15339	0.07065	0.17106	0.17679	0.1317	ENSGALG00000001080	NR5A1-201	E1BXV1	-	-	-	-	-	-	GO:0006357//regulation of transcription from RNA polymerase II promoter;GO:0009755//hormone-mediated signaling pathway;GO:0009888//tissue development;GO:0030522//intracellular receptor signaling pathway	GO:0000978//RNA polymerase II core promoter proximal region sequence-specific DNA binding;GO:0004879//RNA polymerase II transcription factor activity, ligand-activated sequence-specific DNA binding;GO:0008270//zinc ion binding	GO:0090575//RNA polymerase II transcription factor complex
ENSGALG00000001081	0	0	0	1	NA	no	ENSGALG00000001081	1	0	0	0	0	0	0	0	0	0	0	0	0	0	0	0	0	ENSGALG00000001081	-	F1P0D9	-	-	-	-	-	-	-	-	-
ENSGALG00000001084	0.21614	0.29693	-0.510125	0.229940798668469	0.329461141527651	no	ENSGALG00000001084	48	55	33	90	42	27	33	25	54	0.51094	0.23364	0.14622	0.19694	0.14602	0.30547	0.29693	0.21614	ENSGALG00000001084	428328	ATP8B3-201	ATP8B3	XP_040509622.1	phospholipid-transporting ATPase IK isoform X4	K01530	E7.6.2.1	phospholipid-translocating ATPase [EC:7.6.2.1]	GO:0007030//Golgi organization;GO:0045332//phospholipid translocation	GO:0000287//magnesium ion binding;GO:0005524//ATP binding;GO:0016887//ATPase activity	GO:0005802//trans-Golgi network;GO:0005886//plasma membrane;GO:0016021//integral component of membrane
ENSGALG00000001093	46.9554	27.1631	0.748652262347077	1.71E-10	1.22E-09	up	ENSGALG00000001093	6063	5883	6624	2621	2691	3066	3960	4828	5033	26.1017	26.2601	29.1274	41.4554	49.4674	49.9434	27.1631	46.9554	ENSGALG00000001093	TCF3-203	A0A3Q2U3J1	-	-	-	-	-	-	GO:0006357//regulation of transcription from RNA polymerase II promoter	GO:0000978//RNA polymerase II core promoter proximal region sequence-specific DNA binding;GO:0000981//RNA polymerase II transcription factor activity, sequence-specific DNA binding;GO:0046983//protein dimerization activity	GO:0005667//transcription factor complex
ENSGALG00000001094	0.02373	0.06195	-1.4647	0.168935311037455	0.256816946369095	no	ENSGALG00000001094	0	0	0	9	18	3	5	2	4	0.0567	0.11112	0.01803	0.03311	0.01296	0.02511	0.06195	0.02373	ENSGALG00000001094	100858563	F1NVL3	ADGRD2	XP_004946088.1	adhesion G-protein coupled receptor D2 isoform X4	K08466	ADGRD2	adhesion G-protein coupled receptor D2	GO:0007166//cell surface receptor signaling pathway;GO:0007189//adenylate cyclase-activating G-protein coupled receptor signaling pathway	GO:0004930//G-protein coupled receptor activity	GO:0005887//integral component of plasma membrane
ENSGALG00000001096	20.7199	14.1836	0.492786981731403	0.000214267167628	0.000665252890537	no	ENSGALG00000001096	587	483	564	472	458	385	637	596	601	15.5923	14.8257	12.1327	22.1203	20.2565	19.783	14.1836	20.7199	ENSGALG00000001096	UQCR11-201	E1BXT9	-	-	-	-	-	-	GO:0006122//mitochondrial electron transport, ubiquinol to cytochrome c	-	GO:0005743//mitochondrial inner membrane;GO:0005750//mitochondrial respiratory chain complex III
ENSGALG00000001099	15.6405	21.0944	-0.487151	6.91E-11	5.16E-10	no	ENSGALG00000001099	5173	5094	5136	6656	6420	6923	5148	4094	4890	21.5441	20.3626	21.3766	17.5162	13.6337	15.7715	21.0944	15.6405	ENSGALG00000001099	EIF4EBP3-205	E1BXT7	-	-	-	-	-	-	GO:0045087//innate immune response;GO:0045947//negative regulation of translational initiation	GO:0003723//RNA binding;GO:0008190//eukaryotic initiation factor 4E binding	GO:0005737//cytoplasm
ENSGALG00000001101	9.61855	11.2726	-0.276985	0.004225824392172	0.010194988882701	no	ENSGALG00000001101	1709	1690	1690	1611	1607	1588	1228	1252	1437	11.5901	11.329	10.8986	9.28701	9.26717	10.3015	11.2726	9.61855	ENSGALG00000001101	MBD3-201	A0A3Q3AW20	-	-	-	-	-	-	-	GO:0008327//methyl-CpG binding	GO:0016581//NuRD complex
ENSGALG00000001103	37.6007	28.4741	0.354058382261826	0.0002587046668	0.000791884885495	no	ENSGALG00000001103	4731	4346	4444	3289	3252	3214	3841	4210	4246	29.445	28.5286	27.4487	36.1474	38.7776	37.8772	28.4741	37.6007	ENSGALG00000001103	PSMB7-201	Q7ZT63	-	-	-	-	-	-	GO:0010498//proteasomal protein catabolic process	GO:0004175//endopeptidase activity;GO:0004298//threonine-type endopeptidase activity	GO:0005634//nucleus;GO:0005829//cytosol;GO:0005839//proteasome core complex;GO:0016604//nuclear body;GO:0019774//proteasome core complex, beta-subunit complex
ENSGALG00000001107	36.364	46.206	-0.407646	0.000134246305687	0.000431663278824	no	ENSGALG00000001107	5170	5143	4971	6990	6863	6820	6217	4554	4710	47.9175	46.1012	44.5994	44.8004	32.1188	32.1727	46.206	36.364	ENSGALG00000001107	GOSR2-202	A0A3Q2U407	-	-	-	-	-	-	GO:0006891//intra-Golgi vesicle-mediated transport;GO:0006906//vesicle fusion;GO:0015031//protein transport	GO:0000149//SNARE binding;GO:0005484//SNAP receptor activity	GO:0005789//endoplasmic reticulum membrane;GO:0005794//Golgi apparatus;GO:0012507//ER to Golgi transport vesicle membrane;GO:0016021//integral component of membrane;GO:0031201//SNARE complex;GO:0031902//late endosome membrane
ENSGALG00000001108	9.2215	5.53505	0.693684309261639	3.08E-07	1.49E-06	up	ENSGALG00000001108	709	727	760	394	429	545	646	719	807	4.90333	5.23159	6.47023	8.45109	9.20607	10.0073	5.53505	9.2215	ENSGALG00000001108	770192	MIER2-201	MIER2	XP_001233523.2	mesoderm induction early response protein 2 isoform X8	-	-	-	GO:0000122//negative regulation of transcription from RNA polymerase II promoter;GO:0016575//histone deacetylation	GO:0003714//transcription corepressor activity;GO:0042826//histone deacetylase binding	GO:0005654//nucleoplasm
ENSGALG00000001109	0.00295	0.03042	-3.35549	0.119108499133125	0.192450333940548	no	ENSGALG00000001109	0	0	4	6	3	2	1	0	0	0.05048	0.02473	0.01605	0.00884	0	0	0.03042	0.00295	ENSGALG00000001109	-	E1BXT0	-	-	-	-	-	-	GO:0007283//spermatogenesis	GO:0046872//metal ion binding	-
ENSGALG00000001110	4.96515	3.44778	0.472473178780106	3.37E-05	0.000119832663222	no	ENSGALG00000001110	1002	1102	1190	445	490	594	765	645	683	3.08539	3.32911	3.92885	5.57567	4.60109	4.71869	3.44778	4.96515	ENSGALG00000001110	417478	A0A3Q2U4B6	TYW1	XP_024997782.3	S-adenosyl-L-methionine-dependent tRNA 4-demethylwyosine synthase TYW1 isoform X3	K15449	TYW1	tRNA wybutosine-synthesizing protein 1 [EC:4.1.3.44]	GO:0031591//wybutosine biosynthetic process	GO:0010181//FMN binding;GO:0046872//metal ion binding;GO:0051539//4 iron, 4 sulfur cluster binding	GO:0016021//integral component of membrane
ENSGALG00000001111	0.18377	1.76585	-3.33892	2.77E-35	2.00E-33	down	ENSGALG00000001111	17	34	22	1166	796	715	127	77	61	2.35037	1.57229	1.3749	0.26911	0.15969	0.12252	1.76585	0.18377	ENSGALG00000001111	417314	F1NVK1	DNAH9	XP_415585.6	dynein axonemal heavy chain 9	K10408	DNAH	dynein axonemal heavy chain	GO:0003341//cilium movement;GO:0007018//microtubule-based movement	GO:0005524//ATP binding;GO:0008569//ATP-dependent microtubule motor activity, minus-end-directed;GO:0045505//dynein intermediate chain binding;GO:0051959//dynein light intermediate chain binding	GO:0005858//axonemal dynein complex;GO:0005874//microtubule;GO:0005930//axoneme;GO:0030286//dynein complex;GO:0031514//motile cilium;GO:0097729//9+2 motile cilium
ENSGALG00000001115	0.02234	0.00749	1.54774298399193	0.435119900206965	0.546002356618194	no	ENSGALG00000001115	0	0	0	0	0	4	4	6	1	0	0	0.02248	0.02477	0.03637	0.00587	0.00749	0.02234	ENSGALG00000001115	770671	E1BXR5	MMEL1	XP_015152576.1	membrane metallo-endopeptidase-like 1 isoform X3	K08635	MMEL1	neprilysin [EC:3.4.24.11]	GO:0016485//protein processing	GO:0004222//metalloendopeptidase activity;GO:0046872//metal ion binding	GO:0005886//plasma membrane;GO:0016021//integral component of membrane
ENSGALG00000001117	2.35329	2.40583	-0.0755779	0.628504487527521	0.721313544037384	no	ENSGALG00000001117	727	737	824	506	408	442	366	430	473	2.75118	2.17375	2.29255	2.09187	2.4054	2.56259	2.40583	2.35329	ENSGALG00000001117	419850	E1BXR3	PFKFB2	XP_015154537.2	6-phosphofructo-2-kinase/fructose-2	K19029	PFKFB2	6-phosphofructo-2-kinase / fructose-2,6-biphosphatase 2 [EC:2.7.1.105 3.1.3.46]	GO:0006000//fructose metabolic process;GO:0006003//fructose 2,6-bisphosphate metabolic process;GO:0046835//carbohydrate phosphorylation	GO:0003873//6-phosphofructo-2-kinase activity;GO:0004331//fructose-2,6-bisphosphate 2-phosphatase activity;GO:0005524//ATP binding	GO:0005829//cytosol
ENSGALG00000001118	32.617	25.7337	0.295066650188581	0.004405633736933	0.01059118506617	no	ENSGALG00000001118	2786	2893	2907	2963	3139	2886	3338	3694	3848	26.0175	27.0089	24.1746	30.8109	33.3719	33.6681	25.7337	32.617	ENSGALG00000001118	NEK6-201	Q5F3L5	-	-	-	-	-	-	GO:0007059//chromosome segregation;GO:0018105//peptidyl-serine phosphorylation;GO:0030071//regulation of mitotic metaphase/anaphase transition	GO:0004674//protein serine/threonine kinase activity;GO:0005524//ATP binding;GO:0046872//metal ion binding	GO:0005829//cytosol
ENSGALG00000001121	26.7453	25.6706	0.017555639301436	0.887779462919192	0.921547539644109	no	ENSGALG00000001121	4157	4100	4517	3353	3973	3926	3185	4011	3991	23.493	27.2776	26.2412	23.4585	28.914	27.8636	25.6706	26.7453	ENSGALG00000001121	SH3GL1-201	A0A452J7Q6	-	-	-	-	-	-	GO:0016191//synaptic vesicle uncoating	GO:0008289//lipid binding	GO:0005737//cytoplasm;GO:0031901//early endosome membrane;GO:0098793//presynapse;GO:0098978//glutamatergic synapse
ENSGALG00000001122	0.32207	0.08528	1.85137147869595	7.75E-05	0.000259131144993	up	ENSGALG00000001122	39	29	19	11	16	13	63	51	29	0.07201	0.10264	0.08119	0.43354	0.3435	0.18917	0.08528	0.32207	ENSGALG00000001122	417479	A0A3Q2U6Q0	CALN1	XP_046758394.1	calcium-binding protein 8 isoform X4	K23849	CABP7_8	calcium-binding protein 7/8	-	GO:0005509//calcium ion binding	GO:0016021//integral component of membrane;GO:0032588//trans-Golgi network membrane
ENSGALG00000001124	0.57779	0.5114	0.131466422698345	0.529971074863461	0.634558342074857	no	ENSGALG00000001124	423	350	419	81	92	84	78	81	119	0.49454	0.55041	0.48924	0.50061	0.50881	0.72396	0.5114	0.57779	ENSGALG00000001124	LHX2-201	O42108	-	-	-	-	-	-	GO:0006357//regulation of transcription from RNA polymerase II promoter;GO:0008045//motor neuron axon guidance;GO:0021522//spinal cord motor neuron differentiation;GO:0030182//neuron differentiation	GO:0000977//RNA polymerase II regulatory region sequence-specific DNA binding;GO:0000981//RNA polymerase II transcription factor activity, sequence-specific DNA binding;GO:0046872//metal ion binding	GO:0005634//nucleus
ENSGALG00000001126	5.94752	10.9084	-0.943767	2.17E-09	1.36E-08	down	ENSGALG00000001126	1261	1253	1331	1840	1491	1464	1082	644	764	12.8181	10.1781	9.72914	7.9235	4.61574	5.30332	10.9084	5.94752	ENSGALG00000001126	CHAF1A-201	A0A1L1RN36	-	-	-	-	-	-	GO:0006260//DNA replication;GO:0006281//DNA repair;GO:0006334//nucleosome assembly;GO:0007049//cell cycle	-	GO:0005634//nucleus;GO:0033186//CAF-1 complex
ENSGALG00000001130	10.2661	6.17701	0.659110476052001	0.000263472824121	0.000804908885439	up	ENSGALG00000001130	7169	5981	7207	770	883	988	2012	1044	1099	5.53538	6.22013	6.77551	15.2044	7.72161	7.87235	6.17701	10.2661	ENSGALG00000001130	417480	E1BVE9	WBSCR17	XP_040506132.2	polypeptide N-acetylgalactosaminyltransferase 17 isoform X2	K00710	GALNT	polypeptide N-acetylgalactosaminyltransferase [EC:2.4.1.41]	GO:0006493//protein O-linked glycosylation	GO:0004653//polypeptide N-acetylgalactosaminyltransferase activity;GO:0030246//carbohydrate binding	GO:0000139//Golgi membrane;GO:0005794//Golgi apparatus;GO:0016021//integral component of membrane
ENSGALG00000001132	0.04537	0.28468	-2.65322	0.081899492228986	0.140122412220084	no	ENSGALG00000001132	1	0	0	10	13	10	0	5	0	0.26459	0.33705	0.25241	0	0.13611	0	0.28468	0.04537	ENSGALG00000001132	-	E1BVF0	-	-	-	-	-	-	-	-	-
ENSGALG00000001136	0.02573	0.0291	-0.174407	0.903891787777904	0.933141134635152	no	ENSGALG00000001136	4	1	2	2	0	4	0	5	0	0.03002	0	0.05727	0	0.0772	0	0.0291	0.02573	ENSGALG00000001136	419390	E1BW65	LOC419390	NP_001264810.1	hairy and enhancer of split 5-like	K06055	HES5	hairy and enhancer of split 5	GO:0006357//regulation of transcription from RNA polymerase II promoter;GO:0009952//anterior/posterior pattern specification;GO:0050767//regulation of neurogenesis	GO:0000978//RNA polymerase II core promoter proximal region sequence-specific DNA binding;GO:0000981//RNA polymerase II transcription factor activity, sequence-specific DNA binding;GO:0046983//protein dimerization activity	GO:0005634//nucleus
ENSGALG00000001143	39.9792	23.0366	0.747384840727248	3.19E-13	3.11E-12	up	ENSGALG00000001143	3098	3391	3151	2812	3072	3123	4724	4662	5532	22.08	23.6367	23.3929	38.9924	37.6623	43.2829	23.0366	39.9792	ENSGALG00000001143	ETS1-202	A0A3S5ZPN5	-	-	-	-	-	-	GO:0006357//regulation of transcription from RNA polymerase II promoter	GO:0003700//transcription factor activity, sequence-specific DNA binding;GO:0043565//sequence-specific DNA binding	GO:0005634//nucleus
ENSGALG00000001144	7.84212	6.78815	0.16333698393325	0.339568801460832	0.449714128927469	no	ENSGALG00000001144	729	615	623	913	738	638	717	867	951	8.28262	6.56047	5.52136	6.83756	8.09219	8.59661	6.78815	7.84212	ENSGALG00000001144	416144	F1P3R8	ZNF346	XP_414475.2	zinc finger protein 346	-	-	-	-	GO:0003725//double-stranded RNA binding;GO:0008270//zinc ion binding	-
ENSGALG00000001146	14.7576	12.1771	0.225863684353061	0.02334019063994	0.047007817267914	no	ENSGALG00000001146	665	595	601	831	811	853	991	968	922	12.4446	11.9009	12.1859	15.6005	14.9143	13.7581	12.1771	14.7576	ENSGALG00000001146	428329	F1P3R7	UBXN6	XP_046760617.1	UBX domain-containing protein 6 isoform X4	K14011	UBXN6	UBX domain-containing protein 6	-	-	GO:0005737//cytoplasm
ENSGALG00000001149	0.01073	0.01048	-0.043688	0.987187864272902	0.994997122568346	no	ENSGALG00000001149	0	0	0	2	0	0	1	0	1	0.03145	0	0	0.01653	0	0.01567	0.01048	0.01073	ENSGALG00000001149	415634	F1P3R6	ADGRG5	XP_015147820.2	adhesion G-protein coupled receptor G5	K08459	ADGRG5	adhesion G-protein coupled receptor G5	GO:0007166//cell surface receptor signaling pathway;GO:0007189//adenylate cyclase-activating G-protein coupled receptor signaling pathway	GO:0004930//G-protein coupled receptor activity	GO:0005887//integral component of plasma membrane
ENSGALG00000001153	2.24408	4.51012	-1.07006	1.07E-12	9.83E-12	down	ENSGALG00000001153	296	321	352	910	787	984	536	331	401	4.6997	3.98277	4.84788	2.9099	1.75876	2.06359	4.51012	2.24408	ENSGALG00000001153	417481	E1BVD2	AUTS2	XP_015151435.1	autism susceptibility gene 2 protein isoform X3	K23214	AUTS2	autism susceptibility gene 2 protein	GO:0045944//positive regulation of transcription from RNA polymerase II promoter;GO:0051571//positive regulation of histone H3-K4 methylation;GO:2000620//positive regulation of histone H4-K16 acetylation	GO:0003682//chromatin binding	-
ENSGALG00000001157	9.54437	7.1748	0.35362558588364	0.003480562938888	0.008555981679992	no	ENSGALG00000001157	3699	3628	3316	1270	1177	1633	2058	1470	1626	6.86635	6.23563	8.42242	11.6964	8.17692	8.75977	7.1748	9.54437	ENSGALG00000001157	DENND1A-202	A0A3Q2TSP1	-	-	-	-	-	-	GO:0006897//endocytosis;GO:0032456//endocytic recycling;GO:0050790//regulation of catalytic activity	GO:0005085//guanyl-nucleotide exchange factor activity;GO:1901981//phosphatidylinositol phosphate binding	GO:0005829//cytosol;GO:0030136//clathrin-coated vesicle;GO:0043231//intracellular membrane-bounded organelle
ENSGALG00000001158	12.219	4.33298	1.45763951048898	2.96E-18	4.89E-17	up	ENSGALG00000001158	882	947	984	360	448	396	831	1220	1194	3.97669	4.8493	4.17294	9.64951	13.8653	13.1424	4.33298	12.219	ENSGALG00000001158	-	A0A1D5PZM5	-	-	-	-	-	-	GO:0006302//double-strand break repair;GO:0006325//chromatin organization;GO:0045739//positive regulation of DNA repair;GO:0070537//histone H2A K63-linked deubiquitination	GO:0042393//histone binding;GO:0070530//K63-linked polyubiquitin binding	GO:0070531//BRCA1-A complex
ENSGALG00000001161	17.4932	5.93473	1.50060267860193	2.66E-12	2.35E-11	up	ENSGALG00000001161	2976	2621	2757	469	954	1144	2923	1917	2318	3.34656	6.67046	7.78717	21.925	14.0734	16.4812	5.93473	17.4932	ENSGALG00000001161	FLI1-201	A0A1D5PED3	-	-	-	-	-	-	GO:0006357//regulation of transcription from RNA polymerase II promoter;GO:0030154//cell differentiation	GO:0000981//RNA polymerase II transcription factor activity, sequence-specific DNA binding;GO:0043565//sequence-specific DNA binding	GO:0005634//nucleus
ENSGALG00000001163	34.1045	23.3511	0.50152618926804	8.16E-07	3.71E-06	no	ENSGALG00000001163	1312	1377	1329	2281	2466	2676	3182	3536	3619	22.0395	23.3481	24.6656	32.3193	35.1511	34.843	23.3511	34.1045	ENSGALG00000001163	NDEL1-202	A0A452J851	-	-	-	-	-	-	GO:0000132//establishment of mitotic spindle orientation;GO:0007020//microtubule nucleation;GO:0007059//chromosome segregation;GO:0007100//mitotic centrosome separation;GO:0007399//nervous system development;GO:0010975//regulation of neuron projection development;GO:0016477//cell migration;GO:0032418//lysosome localization;GO:0047496//vesicle transport along microtubule;GO:0051303//establishment …	GO:0008017//microtubule binding	GO:0000776//kinetochore;GO:0005737//cytoplasm;GO:0005813//centrosome;GO:0005819//spindle;GO:0005871//kinesin complex;GO:0005874//microtubule
ENSGALG00000001165	3.3602	2.94419	0.119705548412833	0.55099687553639	0.653857751014893	no	ENSGALG00000001165	1051	1001	970	454	447	667	817	387	489	2.62381	2.53143	3.67732	4.96346	2.30112	2.81602	2.94419	3.3602	ENSGALG00000001165	PANK4-201	E1BV98	-	-	-	-	-	-	GO:0015937//coenzyme A biosynthetic process	GO:0004594//pantothenate kinase activity;GO:0005524//ATP binding	GO:0005634//nucleus;GO:0005829//cytosol
ENSGALG00000001167	0.0017	0	0.979551652906334	0.82412052245737	NA	no	ENSGALG00000001167	0	0	0	0	0	0	1	0	0	0	0	0	0.00511	0	0	0	0.0017	ENSGALG00000001167	428236	F1P3P1	KCNJ1	XP_004948024.1	ATP-sensitive inward rectifier potassium channel 1	K04995	KCNJ1	potassium inwardly-rectifying channel subfamily J member 1	GO:0034765//regulation of ion transmembrane transport;GO:1990573//potassium ion import across plasma membrane	GO:0005242//inward rectifier potassium channel activity;GO:0015272//ATP-activated inward rectifier potassium channel activity	GO:0005886//plasma membrane;GO:0016021//integral component of membrane
ENSGALG00000001168	42.2736	24.0825	0.774012816219618	4.81E-08	2.57E-07	up	ENSGALG00000001168	2350	2239	2236	1796	2167	2449	2921	3897	3915	20.7422	24.5238	26.9814	35.4621	46.3051	45.0536	24.0825	42.2736	ENSGALG00000001168	POLR2C-202	E1BV97	-	-	-	-	-	-	GO:0006366//transcription from RNA polymerase II promoter	GO:0003677//DNA binding;GO:0003899//DNA-directed RNA polymerase activity;GO:0046983//protein dimerization activity	GO:0005665//DNA-directed RNA polymerase II, core complex;GO:0005829//cytosol
ENSGALG00000001169	0.45362	0.65449	-0.600225	0.016656411639709	0.034973489307561	no	ENSGALG00000001169	148	189	190	104	150	142	124	61	75	0.52841	0.74681	0.68826	0.66228	0.31887	0.37971	0.65449	0.45362	ENSGALG00000001169	417104	E1BYW1	CRB2	XP_015135059.1	protein crumbs homolog 2 isoform X3	-	-	-	GO:0001707//mesoderm formation;GO:0001756//somitogenesis;GO:0007157//heterophilic cell-cell adhesion via plasma membrane cell adhesion molecules;GO:0010470//regulation of gastrulation;GO:0010718//positive regulation of epithelial to mesenchymal transition;GO:0010951//negative regulation of endopeptidase activity;GO:0014028//notochord formation;GO:0030010//establishment of cell polarity;GO:0030513…	GO:0005509//calcium ion binding;GO:0019828//aspartic-type endopeptidase inhibitor activity;GO:0044877//macromolecular complex binding	GO:0005737//cytoplasm;GO:0005886//plasma membrane;GO:0016021//integral component of membrane;GO:0016324//apical plasma membrane;GO:0016327//apicolateral plasma membrane;GO:0032991//macromolecular complex;GO:0035003//subapical complex
ENSGALG00000001172	0.08163	0.25851	-1.73487	0.01921613990925	0.03962575644244	no	ENSGALG00000001172	2	2	6	40	14	40	15	9	4	0.33764	0.1158	0.32209	0.1331	0.07816	0.03364	0.25851	0.08163	ENSGALG00000001172	KBP-201	A0A452J7P8	-	-	-	-	-	-	GO:0034220//ion transmembrane transport;GO:0035235//ionotropic glutamate receptor signaling pathway;GO:0035249//synaptic transmission, glutamatergic;GO:0050804//modulation of synaptic transmission;GO:0060078//regulation of postsynaptic membrane potential	GO:0008066//glutamate receptor activity;GO:0015276//ligand-gated ion channel activity;GO:0015277//kainate selective glutamate receptor activity;GO:0038023//signaling receptor activity;GO:1904315//transmitter-gated ion channel activity involved in regulation of postsynaptic membrane potential	GO:0005886//plasma membrane;GO:0032983//kainate selective glutamate receptor complex;GO:0042734//presynaptic membrane;GO:0045211//postsynaptic membrane;GO:0070161//anchoring junction
ENSGALG00000001174	4.5899	6.38222	-0.530445	8.55E-06	3.32E-05	no	ENSGALG00000001174	526	504	444	798	781	885	624	533	529	6.34629	6.08625	6.71412	5.21659	4.36109	4.19201	6.38222	4.5899	ENSGALG00000001174	RCC1L-201	F1P3N0	-	-	-	-	-	-	GO:0008053//mitochondrial fusion;GO:0050790//regulation of catalytic activity;GO:0070131//positive regulation of mitochondrial translation	GO:0005085//guanyl-nucleotide exchange factor activity;GO:0019843//rRNA binding	GO:0005743//mitochondrial inner membrane
ENSGALG00000001175	23.6644	26.0044	-0.191425	0.012462977408683	0.026994289997175	no	ENSGALG00000001175	2979	2917	3073	3402	3301	3329	3162	2723	2814	27.0475	25.717	25.2485	26.4265	22.2736	22.2929	26.0044	23.6644	ENSGALG00000001175	C4BPM-206	F1P3M9	-	-	-	-	-	-	GO:0002456//T cell mediated immunity;GO:0045959//negative regulation of complement activation, classical pathway	-	GO:0005886//plasma membrane;GO:0016021//integral component of membrane
ENSGALG00000001177	0.05455	0.39276	-2.87912	3.46E-07	1.66E-06	down	ENSGALG00000001177	5	4	10	98	53	50	4	10	13	0.58428	0.30964	0.28437	0.02507	0.06134	0.07723	0.39276	0.05455	ENSGALG00000001177	419856	E1BUT3	CD34	XP_015154535.2	hematopoietic progenitor cell antigen CD34 isoform X3	K06474	CD34	CD34 antigen	GO:0007160//cell-matrix adhesion	-	GO:0016021//integral component of membrane
ENSGALG00000001181	8.94394	5.33352	0.70844543388884	3.50E-05	0.000124082085667	up	ENSGALG00000001181	566	506	532	373	486	502	562	776	841	4.49373	5.73742	5.7694	7.11737	9.61857	10.0959	5.33352	8.94394	ENSGALG00000001181	395925	F1P3M0	KCNJ5	XP_004948022.1	G protein-activated inward rectifier potassium channel 4 isoform X2	K04999	KCNJ5	potassium inwardly-rectifying channel subfamily J member 5	GO:0034765//regulation of ion transmembrane transport;GO:0086091//regulation of heart rate by cardiac conduction;GO:0098914//membrane repolarization during atrial cardiac muscle cell action potential;GO:1990573//potassium ion import across plasma membrane	GO:0005242//inward rectifier potassium channel activity;GO:0015467//G-protein activated inward rectifier potassium channel activity;GO:0086089//voltage-gated potassium channel activity involved in atrial cardiac muscle cell action potential repolarization	GO:0005886//plasma membrane;GO:0008076//voltage-gated potassium channel complex
ENSGALG00000001182	25.4343	44.8137	-0.874568	7.34E-30	3.33E-28	down	ENSGALG00000001182	8783	8760	8719	16327	16004	15721	9678	7975	8330	46.6961	44.8523	42.8927	29.0968	23.4669	23.7394	44.8137	25.4343	ENSGALG00000001182	419122	E1BUS5	NCOA6	XP_040506766.1	nuclear receptor coactivator 6 isoform X4	K14971	NCOA6	nuclear receptor coactivator 6	GO:0045944//positive regulation of transcription from RNA polymerase II promoter	GO:0030374//ligand-dependent nuclear receptor transcription coactivator activity	GO:0005667//transcription factor complex;GO:0035097//histone methyltransferase complex
ENSGALG00000001183	12.0561	18.5928	-0.691966	2.62E-07	1.28E-06	down	ENSGALG00000001183	11509	10941	11667	5276	4650	5539	4165	2433	2931	19.4679	16.8132	19.4973	16.1553	9.23651	10.7766	18.5928	12.0561	ENSGALG00000001183	MYH10-204	Q789A6	-	-	-	-	-	-	GO:0000281//mitotic cytokinesis;GO:0008360//regulation of cell shape;GO:0031032//actomyosin structure organization	GO:0000146//microfilament motor activity;GO:0005524//ATP binding;GO:0051015//actin filament binding	GO:0005737//cytoplasm;GO:0016460//myosin II complex;GO:0032982//myosin filament
ENSGALG00000001184	17.2001	11.8908	0.488702995887052	0.000825909884661	0.002299194170244	no	ENSGALG00000001184	703	773	700	415	510	441	545	697	644	11.0855	13.3493	11.2376	15.3035	19.1554	17.1413	11.8908	17.2001	ENSGALG00000001184	COQ9-202	F1P310	-	-	-	-	-	-	GO:0006744//ubiquinone biosynthetic process	GO:0008289//lipid binding	GO:0005743//mitochondrial inner membrane
ENSGALG00000001189	1.45345	0.56293	1.31362751903926	0.000738766800431	0.002073306717178	up	ENSGALG00000001189	15	14	41	34	41	65	130	84	129	0.42163	0.49821	0.76894	1.69464	1.07171	1.594	0.56293	1.45345	ENSGALG00000001189	NCF1C-202	F1NW14	-	-	-	-	-	-	GO:0042554//superoxide anion generation;GO:0045730//respiratory burst;GO:0050790//regulation of catalytic activity	GO:0016176//superoxide-generating NADPH oxidase activator activity;GO:0035091//phosphatidylinositol binding	GO:0005737//cytoplasm;GO:0043020//NADPH oxidase complex
ENSGALG00000001191	0.0088	0.02501	-1.57243	0.40441234993171	0.515594131689046	no	ENSGALG00000001191	5	0	0	1	2	3	1	0	1	0.01289	0.02526	0.03688	0.01355	0	0.01284	0.02501	0.0088	ENSGALG00000001191	MEOX1-201	F6RDX4	-	-	-	-	-	-	GO:0006357//regulation of transcription from RNA polymerase II promoter;GO:0045944//positive regulation of transcription from RNA polymerase II promoter;GO:0061053//somite development	GO:0000978//RNA polymerase II core promoter proximal region sequence-specific DNA binding;GO:0000981//RNA polymerase II transcription factor activity, sequence-specific DNA binding	GO:0005634//nucleus
ENSGALG00000001201	22.3442	11.3561	0.940029114909805	1.86E-10	1.32E-09	up	ENSGALG00000001201	3297	3316	3117	2416	2580	2711	3712	5396	5382	10.9304	11.4377	11.7003	17.6535	25.1166	24.2623	11.3561	22.3442	ENSGALG00000001201	GFOD2-202	Q5F3A0	-	-	-	-	-	-	GO:0030198//extracellular matrix organization	GO:0000166//nucleotide binding;GO:0016491//oxidoreductase activity	GO:0031012//extracellular matrix
ENSGALG00000001203	0.01786	0.10723	-2.63784	0.135332250417246	0.214032836074939	no	ENSGALG00000001203	0	0	0	9	5	5	1	2	0	0.15508	0.08442	0.08219	0.01811	0.03546	0	0.10723	0.01786	ENSGALG00000001203	419725	E1BSW1	TMEM45A	XP_417866.1	transmembrane protein 45B isoform X2	-	-	-	-	-	GO:0016021//integral component of membrane
ENSGALG00000001204	17.1332	8.09462	1.04573282722252	1.15E-09	7.45E-09	up	ENSGALG00000001204	872	782	825	652	544	619	940	1444	1289	8.91721	7.29058	8.07607	13.5143	20.3188	17.5664	8.09462	17.1332	ENSGALG00000001204	415643	F1P0V8	ENKD1	XP_046755535.1	enkurin domain-containing protein 1 isoform X1	-	-	-	-	-	GO:0005881//cytoplasmic microtubule
ENSGALG00000001206	0.01284	0.06192	-2.33279	0.230351227771133	0.329956445288246	no	ENSGALG00000001206	0	0	0	3	9	3	1	0	2	0.03796	0.11159	0.03621	0.0133	0	0.02522	0.06192	0.01284	ENSGALG00000001206	416146	A0A1L1RKR8	LOC416146	NP_001376669.2	probable E3 ubiquitin-protein ligase MID2-like	-	-	-	-	GO:0008270//zinc ion binding	-
ENSGALG00000001207	0.38669	1.77976	-2.2831	2.17E-13	2.17E-12	down	ENSGALG00000001207	21	20	35	582	388	432	152	71	66	2.2611	1.4771	1.60107	0.62076	0.2838	0.2555	1.77976	0.38669	ENSGALG00000001207	428180	F1P0V6	PLCH2	XP_040507219.1	1-phosphatidylinositol 4	K19006	PLCH	phosphatidylinositol phospholipase C, eta [EC:3.1.4.11]	GO:0016042//lipid catabolic process;GO:0048015//phosphatidylinositol-mediated signaling	GO:0004435//phosphatidylinositol phospholipase C activity;GO:0005509//calcium ion binding	-
ENSGALG00000001209	15.2308	27.9117	-0.913519	5.46E-08	2.91E-07	down	ENSGALG00000001209	508	457	478	1426	1271	1168	526	776	717	31.5417	27.5481	24.6454	12.2303	17.6594	15.8028	27.9117	15.2308	ENSGALG00000001209	769066	E1BSV0	TP53INP2	XP_015151769.2	tumor protein p53-inducible nuclear protein 2 isoform X1	K21247	TP53INP2	tumor protein p53-inducible nuclear protein 2	-	-	-
ENSGALG00000001214	3.49662	1.77355	0.943602756374394	0.000273397174414	0.000831986087118	up	ENSGALG00000001214	65	57	80	88	84	100	133	228	150	1.76216	1.64825	1.91025	2.79961	4.69728	2.99297	1.77355	3.49662	ENSGALG00000001214	101748842	F1P0U8	PARD6A	XP_015147834.1	partitioning defective 6 homolog alpha isoform X3	K06093	PARD6	partitioning defective protein 6	GO:0001933//negative regulation of protein phosphorylation;GO:0007098//centrosome cycle;GO:0007163//establishment or maintenance of cell polarity;GO:0045197//establishment or maintenance of epithelial cell apical/basal polarity;GO:0045217//cell-cell junction maintenance;GO:0050714//positive regulation of protein secretion;GO:0051301//cell division;GO:0060341//regulation of cellular localization;G…	GO:0005080//protein kinase C binding;GO:0030742//GTP-dependent protein binding;GO:0031267//small GTPase binding	GO:0005634//nucleus;GO:0005923//bicellular tight junction;GO:0005938//cell cortex;GO:0016324//apical plasma membrane;GO:0034451//centriolar satellite
ENSGALG00000001219	15.0902	8.12702	0.852230628887353	1.95E-10	1.38E-09	up	ENSGALG00000001219	1760	1702	1783	737	904	1063	1382	1682	1719	6.81442	8.19052	9.37611	13.4324	16.0007	15.8375	8.12702	15.0902	ENSGALG00000001219	419124	E1BST8	PIGU	XP_417310.2	phosphatidylinositol glycan anchor biosynthesis class U protein	K05293	PIGU	GPI-anchor transamidase subunit U	GO:0016255//attachment of GPI anchor to protein;GO:0034394//protein localization to cell surface	-	GO:0042765//GPI-anchor transamidase complex
ENSGALG00000001220	145.609	110.71	0.359757706412341	0.043042240294019	0.080515609344272	no	ENSGALG00000001220	3474	3467	3402	7744	8460	8000	7893	13535	8935	108.681	116.343	107.105	116.444	195.433	124.949	110.71	145.609	ENSGALG00000001220	HERPUD1-201	A0A3Q2UAT4	-	-	-	-	-	-	-	-	-
ENSGALG00000001223	11.07	10.0114	0.089581523638735	0.445749695076953	0.556157248536554	no	ENSGALG00000001223	744	739	639	528	479	573	625	523	514	10.2708	9.1304	10.633	12.7802	10.4671	9.96289	10.0114	11.07	ENSGALG00000001223	PEX10-201	A0A1L1RTM0	-	-	-	-	-	-	GO:0016558//protein import into peroxisome matrix	GO:0046872//metal ion binding	GO:0005778//peroxisomal membrane
ENSGALG00000001225	13.9533	20.1774	-0.599887	1.74E-05	6.46E-05	down	ENSGALG00000001225	2364	2257	2177	3050	2610	2819	2425	1436	1717	22.2525	18.6596	19.6202	18.5984	10.7791	12.4824	20.1774	13.9533	ENSGALG00000001225	417106	F1P0U3	RABGAP1	XP_040505074.1	rab GTPase-activating protein 1 isoform X3	K20284	RABGAP1	Rab GTPase-activating protein 1	GO:0090630//activation of GTPase activity	GO:0005096//GTPase activator activity;GO:0031267//small GTPase binding	GO:0005829//cytosol
ENSGALG00000001229	17.9358	12.509	0.463206274853859	9.38E-07	4.23E-06	no	ENSGALG00000001229	2593	2328	2751	2169	2154	2312	3374	2632	3055	12.551	12.2136	12.7624	20.5233	15.6694	17.6148	12.509	17.9358	ENSGALG00000001229	SKI-202	E1BSJ7	-	-	-	-	-	-	GO:0000122//negative regulation of transcription from RNA polymerase II promoter;GO:0006351//transcription, DNA-templated;GO:0010626//negative regulation of Schwann cell proliferation;GO:0014902//myotube differentiation;GO:0030512//negative regulation of transforming growth factor beta receptor signaling pathway;GO:0030514//negative regulation of BMP signaling pathway;GO:0032926//negative regulat…	GO:0000978//RNA polymerase II core promoter proximal region sequence-specific DNA binding;GO:0000981//RNA polymerase II transcription factor activity, sequence-specific DNA binding;GO:0001227//transcriptional repressor activity, RNA polymerase II transcription regulatory region sequence-specific binding;GO:0008270//zinc ion binding;GO:0019901//protein kinase binding;GO:0019904//protein domain spe…	GO:0005634//nucleus;GO:0005667//transcription factor complex;GO:0005813//centrosome;GO:0016605//PML body
ENSGALG00000001231	6.20769	12.0412	-1.01381	5.80E-23	1.51E-21	down	ENSGALG00000001231	1572	1534	1685	1722	1800	2114	1088	833	839	11.3048	11.5794	13.2393	7.50836	5.62635	5.48836	12.0412	6.20769	ENSGALG00000001231	SAMHD1-203	Q5ZJL9	-	-	-	-	-	-	GO:0000724//double-strand break repair via homologous recombination;GO:0006203//dGTP catabolic process;GO:0006974//cellular response to DNA damage stimulus;GO:0009264//deoxyribonucleotide catabolic process;GO:0016446//somatic hypermutation of immunoglobulin genes;GO:0045087//innate immune response;GO:0045088//regulation of innate immune response;GO:0046061//dATP catabolic process;GO:0051289//prot…	GO:0003676//nucleic acid binding;GO:0003697//single-stranded DNA binding;GO:0003723//RNA binding;GO:0004540//ribonuclease activity;GO:0005525//GTP binding;GO:0008270//zinc ion binding;GO:0008832//dGTPase activity;GO:0016793//triphosphoric monoester hydrolase activity;GO:0032567//dGTP binding	GO:0005634//nucleus;GO:0035861//site of double-strand break
ENSGALG00000001234	0.46285	0.87559	-0.977102	0.014027692613927	0.029994602646059	no	ENSGALG00000001234	5	16	13	95	64	51	39	41	26	1.20923	0.79827	0.61928	0.52184	0.53693	0.32977	0.87559	0.46285	ENSGALG00000001234	CETP-202	F1P0T1	-	-	-	-	-	-	GO:0006641//triglyceride metabolic process;GO:0008203//cholesterol metabolic process;GO:0015914//phospholipid transport;GO:0034197//triglyceride transport;GO:0034372//very-low-density lipoprotein particle remodeling;GO:0034374//low-density lipoprotein particle remodeling;GO:0034375//high-density lipoprotein particle remodeling;GO:0042632//cholesterol homeostasis;GO:0043691//reverse cholesterol tr…	GO:0005548//phospholipid transporter activity;GO:0015485//cholesterol binding;GO:0017129//triglyceride binding;GO:0031210//phosphatidylcholine binding	GO:0034364//high-density lipoprotein particle
ENSGALG00000001235	0.02479	0.02354	0.053774789743507	0.963352971093534	0.978455570553249	no	ENSGALG00000001235	2	1	1	2	2	4	1	5	2	0.01816	0.0178	0.03465	0.00955	0.04671	0.0181	0.02354	0.02479	ENSGALG00000001235	-	F1P0S4	-	-	-	-	-	-	-	-	-
ENSGALG00000001238	18.3653	13.4364	0.412703430081122	0.004046920994662	0.009799326689296	no	ENSGALG00000001238	1115	1045	1072	797	743	899	856	1147	1181	13.4834	12.3172	14.5087	15.223	19.9643	19.9086	13.4364	18.3653	ENSGALG00000001238	STX8-201	F1P0S2	-	-	-	-	-	-	-	-	-
ENSGALG00000001239	3.0381	1.26774	1.20203132033307	3.05E-11	2.39E-10	up	ENSGALG00000001239	910	792	819	155	213	269	571	355	523	0.95029	1.27964	1.57328	3.68	2.23926	3.19505	1.26774	3.0381	ENSGALG00000001239	SLC26A2-201	F1P0S1	-	-	-	-	-	-	GO:0001503//ossification;GO:0015701//bicarbonate transport;GO:0019532//oxalate transport;GO:1902358//sulfate transmembrane transport;GO:1902476//chloride transmembrane transport	GO:0008271//secondary active sulfate transmembrane transporter activity;GO:0015106//bicarbonate transmembrane transporter activity;GO:0015108//chloride transmembrane transporter activity;GO:0015116//sulfate transmembrane transporter activity;GO:0019531//oxalate transmembrane transporter activity	GO:0005887//integral component of plasma membrane
ENSGALG00000001244	0.01798	0.03417	-0.97553	0.288097381401684	0.394628341434551	no	ENSGALG00000001244	6	4	1	12	9	5	4	9	0	0.04807	0.03533	0.01911	0.01684	0.03709	0	0.03417	0.01798	ENSGALG00000001244	417322	E1BQP9	CFAP52	XP_415591.3	cilia- and flagella-associated protein 52	K24728	CFAP52	cilia- and flagella-associated protein 52	GO:0050790//regulation of catalytic activity	GO:0005096//GTPase activator activity	GO:0005886//plasma membrane;GO:0031410//cytoplasmic vesicle;GO:0031594//neuromuscular junction;GO:0070161//anchoring junction
ENSGALG00000001245	23.2938	13.6508	0.737341402262437	1.69E-05	6.28E-05	up	ENSGALG00000001245	1203	1245	1200	805	902	944	1028	1626	1671	12.7314	13.9787	14.2423	17.0906	26.4576	26.3333	13.6508	23.2938	ENSGALG00000001245	SIRT6-201	F1P0C4	-	-	-	-	-	-	GO:0000122//negative regulation of transcription from RNA polymerase II promoter;GO:0070932//histone H3 deacetylation	GO:0003714//transcription corepressor activity;GO:0004407//histone deacetylase activity;GO:0016740//transferase activity;GO:0019213//deacetylase activity;GO:0046969//NAD-dependent histone deacetylase activity (H3-K9 specific);GO:0070403//NAD+ binding	GO:0005634//nucleus
ENSGALG00000001250	811.461	722.951	0.112062224865349	0.156199172800778	0.240613294296257	no	ENSGALG00000001250	88247	86844	87213	87911	105830	107905	116859	99517	105759	647.312	763.592	757.95	904.519	753.908	775.957	722.951	811.461	ENSGALG00000001250	APLP2-202	F1P0A7	-	-	-	-	-	-	GO:0007409//axonogenesis;GO:0007417//central nervous system development;GO:0010951//negative regulation of endopeptidase activity;GO:0032268//regulation of cellular protein metabolic process	GO:0004867//serine-type endopeptidase inhibitor activity;GO:0008201//heparin binding;GO:0042802//identical protein binding;GO:0046914//transition metal ion binding	GO:0005634//nucleus;GO:0016021//integral component of membrane
ENSGALG00000001252	0.17766	0.54874	-1.67572	2.31E-05	8.42E-05	down	ENSGALG00000001252	21	16	17	56	45	44	14	12	19	0.6489	0.51095	0.48637	0.17053	0.14306	0.21938	0.54874	0.17766	ENSGALG00000001252	428333	E1BSG6	CREB3L3	XP_004948873.3	cyclic AMP-responsive element-binding protein 3-like protein 3 isoform X1	K09048	CREB3	cyclic AMP-responsive element-binding protein 3	GO:0006357//regulation of transcription from RNA polymerase II promoter;GO:0030968//endoplasmic reticulum unfolded protein response;GO:0045944//positive regulation of transcription from RNA polymerase II promoter	GO:0000978//RNA polymerase II core promoter proximal region sequence-specific DNA binding;GO:0000981//RNA polymerase II transcription factor activity, sequence-specific DNA binding;GO:0035497//cAMP response element binding	GO:0005634//nucleus;GO:0005789//endoplasmic reticulum membrane
ENSGALG00000001253	9.97927	11.0192	-0.2047	0.065490936382292	0.11550291799372	no	ENSGALG00000001253	1939	1811	1942	1720	1702	1978	1904	1271	1473	10.7796	10.4524	11.8257	12.5437	8.1954	9.1987	11.0192	9.97927	ENSGALG00000001253	417109	F1NZ02	RC3H2	XP_046757787.1	roquin-2 isoform X3	K15690	RC3H	RING finger and CCCH-type zinc finger domain-containing protein	GO:0000209//protein polyubiquitination;GO:0000288//nuclear-transcribed mRNA catabolic process, deadenylation-dependent decay;GO:0006511//ubiquitin-dependent protein catabolic process	GO:0003725//double-stranded RNA binding;GO:0003729//mRNA binding;GO:0035613//RNA stem-loop binding;GO:0046872//metal ion binding;GO:0061630//ubiquitin protein ligase activity	GO:0000932//cytoplasmic mRNA processing body;GO:0010494//cytoplasmic stress granule
ENSGALG00000001256	1.53676	2.35773	-0.676747	0.000424752159893	0.001247155052797	down	ENSGALG00000001256	723	718	738	830	453	533	433	341	357	3.29382	1.76158	2.0178	1.80632	1.39228	1.41169	2.35773	1.53676	ENSGALG00000001256	NLRC5-201	A0A1D5PFQ5	-	-	-	-	-	-	GO:0035556//intracellular signal transduction;GO:0045345//positive regulation of MHC class I biosynthetic process;GO:0045944//positive regulation of transcription from RNA polymerase II promoter;GO:0060339//negative regulation of type I interferon-mediated signaling pathway	-	GO:0005634//nucleus
ENSGALG00000001258	18.5747	15.2005	0.246150713295364	0.035826920118955	0.068510992159304	no	ENSGALG00000001258	4272	4048	4397	4091	3354	3942	3935	4642	4715	16.7493	13.4559	15.3962	16.9355	19.5534	19.2353	15.2005	18.5747	ENSGALG00000001258	NUMA1-205	R4GLW9	-	-	-	-	-	-	GO:0000132//establishment of mitotic spindle orientation	GO:0008017//microtubule binding	GO:0000139//Golgi membrane;GO:0000922//spindle pole;GO:0005813//centrosome;GO:0005876//spindle microtubule;GO:0016021//integral component of membrane
ENSGALG00000001262	81.3071	53.5743	0.559966502324801	1.49E-05	5.59E-05	no	ENSGALG00000001262	8815	9072	9114	8158	10371	9869	11587	13957	15608	47.275	58.8912	54.5568	70.5836	83.2128	90.1249	53.5743	81.3071	ENSGALG00000001262	419595	F1NYZ7	CLIC4	XP_046759631.1	chloride intracellular channel protein 4 isoform X3	K05024	CLIC4	chloride intracellular channel protein 4	GO:0006821//chloride transport;GO:1902476//chloride transmembrane transport	GO:0005254//chloride channel activity	GO:0005737//cytoplasm;GO:0016020//membrane;GO:0034707//chloride channel complex
ENSGALG00000001263	11.3495	6.08893	0.856475349489226	1.07E-08	6.18E-08	up	ENSGALG00000001263	1778	1815	1767	866	766	696	1140	1519	1495	6.93648	6.01218	5.31813	9.59868	12.5178	11.932	6.08893	11.3495	ENSGALG00000001263	417487	E1BQP2	GTF2IRD1	XP_046758505.1	general transcription factor II-I repeat domain-containing protein 1 isoform X6	K03121	TFII-I	transcription initiation factor TFII-I	GO:0006355//regulation of transcription, DNA-templated	GO:0003700//transcription factor activity, sequence-specific DNA binding	GO:0005634//nucleus
ENSGALG00000001264	0.14164	0.13491	0.022905933803124	0.944436436655608	0.963579460370413	no	ENSGALG00000001264	67	78	91	29	37	28	28	42	24	0.12762	0.15956	0.11755	0.12953	0.19016	0.10524	0.13491	0.14164	ENSGALG00000001264	419857	F1NYZ6	PLXNA2	XP_040508906.1	plexin-A2 isoform X3	-	-	-	GO:0007162//negative regulation of cell adhesion;GO:0008360//regulation of cell shape;GO:0030334//regulation of cell migration;GO:0043087//regulation of GTPase activity;GO:0050772//positive regulation of axonogenesis;GO:1902287//semaphorin-plexin signaling pathway involved in axon guidance	GO:0017154//semaphorin receptor activity	GO:0002116//semaphorin receptor complex;GO:0005887//integral component of plasma membrane
ENSGALG00000001270	0.00947	0.0135	-0.634062	0.72369448795271	0.799070347798513	no	ENSGALG00000001270	0	1	0	2	4	0	3	0	1	0.01369	0.02682	0	0.02158	0	0.00682	0.0135	0.00947	ENSGALG00000001270	419399	E1BQN6	PRKCZ	XP_046759192.1	protein kinase C zeta type isoform X4	K18952	PRKCZ	atypical protein kinase C zeta type [EC:2.7.11.13]	GO:0000226//microtubule cytoskeleton organization;GO:0018105//peptidyl-serine phosphorylation;GO:0031333//negative regulation of protein complex assembly;GO:0032733//positive regulation of interleukin-10 production;GO:0032736//positive regulation of interleukin-13 production;GO:0032753//positive regulation of interleukin-4 production;GO:0032754//positive regulation of interleukin-5 production;GO:…	GO:0004674//protein serine/threonine kinase activity;GO:0004698//calcium-dependent protein kinase C activity;GO:0005524//ATP binding	GO:0005635//nuclear envelope;GO:0005815//microtubule organizing center;GO:0005829//cytosol;GO:0005923//bicellular tight junction;GO:0016324//apical plasma membrane;GO:0016363//nuclear matrix;GO:0031982//vesicle;GO:0035748//myelin sheath abaxonal region;GO:0043203//axon hillock;GO:0045179//apical cortex
ENSGALG00000001273	0.11366	0.38364	-1.78578	0.004347547321521	0.01046264900207	no	ENSGALG00000001273	0	0	0	75	39	37	8	22	13	0.58122	0.29616	0.27353	0.06517	0.17541	0.10039	0.38364	0.11366	ENSGALG00000001273	428334	F1NYY7	C2CD4C	XP_046760621.1	C2 calcium-dependent domain-containing protein 4C	-	-	-	-	-	-
ENSGALG00000001275	37.4138	23.1967	0.640832537080322	2.23E-07	1.10E-06	up	ENSGALG00000001275	2110	1967	2085	978	1312	1487	1942	1797	2056	18.4834	24.2974	26.8092	38.5814	34.9415	38.7183	23.1967	37.4138	ENSGALG00000001275	772371	E1BQM7	PDCL	XP_024997098.1	phosducin-like protein	-	-	-	GO:0007601//visual perception;GO:0008277//regulation of G-protein coupled receptor protein signaling pathway;GO:0045880//positive regulation of smoothened signaling pathway;GO:1902605//heterotrimeric G-protein complex assembly	-	GO:0005737//cytoplasm
ENSGALG00000001276	0	0.00472	-1.87332	0.66781988168252	NA	no	ENSGALG00000001276	0	0	0	1	1	0	0	0	0	0.00716	0.00701	0	0	0	0	0.00472	0	ENSGALG00000001276	771865	HOXB9-202	-	-	-	K09294	HOX_9	homeobox protein HoxB/C/D9	GO:0006351//transcription, DNA-templated;GO:0006357//regulation of transcription from RNA polymerase II promoter;GO:0009952//anterior/posterior pattern specification;GO:0009954//proximal/distal pattern formation;GO:0048704//embryonic skeletal system morphogenesis	GO:0000978//RNA polymerase II core promoter proximal region sequence-specific DNA binding;GO:0000981//RNA polymerase II transcription factor activity, sequence-specific DNA binding;GO:0003700//transcription factor activity, sequence-specific DNA binding	GO:0005634//nucleus
ENSGALG00000001279	19.4864	14.6125	0.363870624075885	6.49E-05	0.000220166059387	no	ENSGALG00000001279	2706	2797	2827	2378	2272	2193	2903	2745	3065	15.5675	14.5746	13.6954	19.9774	18.4884	19.9934	14.6125	19.4864	ENSGALG00000001279	419987	E1BQL6	ZNF652	XP_003642836.1	zinc finger protein 652 isoform X1	-	-	-	GO:0006357//regulation of transcription from RNA polymerase II promoter	GO:0000978//RNA polymerase II core promoter proximal region sequence-specific DNA binding;GO:0003700//transcription factor activity, sequence-specific DNA binding	-
ENSGALG00000001282	1.87337	6.01394	-1.72821	6.56E-18	1.05E-16	down	ENSGALG00000001282	33	28	32	401	548	613	145	156	162	4.75109	6.36226	6.92848	1.80593	1.90162	1.91255	6.01394	1.87337	ENSGALG00000001282	770710	A0A3Q2U7D1	GABRD	XP_046759194.1	gamma-aminobutyric acid receptor subunit delta isoform X3	K05184	GABRD	gamma-aminobutyric acid receptor subunit delta	GO:0007165//signal transduction;GO:0007268//chemical synaptic transmission;GO:0034220//ion transmembrane transport;GO:0042391//regulation of membrane potential;GO:0050877//neurological system process;GO:0060079//excitatory postsynaptic potential;GO:1902476//chloride transmembrane transport	GO:0004890//GABA-A receptor activity;GO:0005231//excitatory extracellular ligand-gated ion channel activity;GO:0005254//chloride channel activity;GO:0030594//neurotransmitter receptor activity;GO:1904315//transmitter-gated ion channel activity involved in regulation of postsynaptic membrane potential	GO:0005887//integral component of plasma membrane;GO:0034707//chloride channel complex;GO:0043005//neuron projection;GO:0045202//synapse;GO:0045211//postsynaptic membrane;GO:0070161//anchoring junction;GO:1902711//GABA-A receptor complex
ENSGALG00000001283	8.92212	9.54237	-0.150578	0.054201810675147	0.098131271085572	no	ENSGALG00000001283	3568	3552	3663	2172	2059	2511	2181	1818	2001	9.44238	8.77122	10.4135	9.96695	8.13141	8.66799	9.54237	8.92212	ENSGALG00000001283	SRRM1-202	A0A3Q2TSY7	-	-	-	-	-	-	GO:0006397//mRNA processing;GO:0048024//regulation of mRNA splicing, via spliceosome	-	GO:0005681//spliceosomal complex
ENSGALG00000001288	0.01054	0.00834	0.259542435629882	0.785919240232538	0.845564156184321	no	ENSGALG00000001288	18	27	23	0	1	5	3	4	0	0	0.00426	0.02076	0.01372	0.01791	0	0.00834	0.01054	ENSGALG00000001288	419400	F1P2H4	CFAP74	XP_040507228.1	cilia- and flagella-associated protein 74 isoform X2	K25607	CFAP74	cilia- and flagella-associated protein 74	-	-	GO:0005737//cytoplasm
ENSGALG00000001289	13.6887	5.77594	1.21654538417652	4.76E-09	2.87E-08	up	ENSGALG00000001289	433	470	458	585	708	788	1013	1866	1834	4.99229	5.92051	6.41503	9.08737	16.3835	15.5953	5.77594	13.6887	ENSGALG00000001289	770341	A0A1D5P4P4	SHC2	XP_015155492.2	SHC-transforming protein 2 isoform X1	K17447	SHC2	SHC-transforming protein 2	GO:0007169//transmembrane receptor protein tyrosine kinase signaling pathway;GO:0035556//intracellular signal transduction;GO:0043410//positive regulation of MAPK cascade	GO:0019901//protein kinase binding;GO:0030971//receptor tyrosine kinase binding	GO:0005886//plasma membrane
ENSGALG00000001299	0.36425	0.46296	-0.413368	0.670194465296514	0.756636449550576	no	ENSGALG00000001299	2	2	1	11	20	6	10	4	14	0.42062	0.7494	0.21887	0.40196	0.15737	0.53343	0.46296	0.36425	ENSGALG00000001299	GIP-202	A0A3S5ZPS8	-	-	-	-	-	-	GO:0007165//signal transduction;GO:0009749//response to glucose;GO:0042304//regulation of fatty acid biosynthetic process;GO:0042594//response to starvation;GO:0050796//regulation of insulin secretion	GO:0005179//hormone activity;GO:0031769//glucagon receptor binding	GO:0005615//extracellular space
ENSGALG00000001306	9.91776	10.0755	-0.0749435	0.419152894971225	0.530044719116891	no	ENSGALG00000001306	1847	1827	1880	1711	2036	2147	1918	1659	1948	8.98779	10.48	10.7588	10.591	8.96602	10.1963	10.0755	9.91776	ENSGALG00000001306	NFRKB-202	A0A1D5PFK9	-	-	-	-	-	-	-	GO:0002020//protease binding	GO:0031011//Ino80 complex
ENSGALG00000001309	33.4863	18.7137	0.795288902593503	1.72E-10	1.22E-09	up	ENSGALG00000001309	1528	1576	1645	672	819	824	1199	1466	1281	16.6889	19.9307	19.5215	31.3013	37.4578	31.6998	18.7137	33.4863	ENSGALG00000001309	419990	E1BZH7	SNF8	XP_418112.1	vacuolar-sorting protein SNF8	K12188	SNF8	ESCRT-II complex subunit VPS22	GO:0006357//regulation of transcription from RNA polymerase II promoter;GO:0010628//positive regulation of gene expression;GO:0032456//endocytic recycling;GO:0043328//protein targeting to vacuole involved in ubiquitin-dependent protein catabolic process via the multivesicular body sorting pathway;GO:0045022//early endosome to late endosome transport;GO:0045732//positive regulation of protein cata…	GO:0008022//protein C-terminus binding;GO:0008289//lipid binding;GO:0016247//channel regulator activity;GO:0042803//protein homodimerization activity;GO:0047485//protein N-terminus binding	GO:0000814//ESCRT II complex;GO:0005654//nucleoplasm;GO:0005667//transcription factor complex;GO:0005829//cytosol;GO:0005886//plasma membrane;GO:0031902//late endosome membrane;GO:0048471//perinuclear region of cytoplasm;GO:0055037//recycling endosome
ENSGALG00000001310	0.53212	0.11305	2.18734517013746	7.45E-11	5.54E-10	up	ENSGALG00000001310	188	191	161	8	19	16	57	83	52	0.06478	0.15077	0.1236	0.48522	0.69153	0.4196	0.11305	0.53212	ENSGALG00000001310	419597	TRNAU1AP-201	TRNAU1AP	XP_040507940.1	tRNA selenocysteine 1-associated protein 1 isoform X3	K25102	TRNAU1AP	tRNA selenocysteine 1-associated protein 1	GO:0001514//selenocysteine incorporation	GO:0000049//tRNA binding	GO:0005634//nucleus;GO:0005737//cytoplasm
ENSGALG00000001311	0.00266	0.01012	-1.92147	0.629779887416162	NA	no	ENSGALG00000001311	0	0	0	4	0	0	1	0	0	0.03037	0	0	0.00798	0	0	0.01012	0.00266	ENSGALG00000001311	427797	F1NYA5	ARHGAP44	XP_015150735.3	rho GTPase-activating protein 44 isoform X4	K21067	ARHGAP44	Rho GTPase-activating protein 44	GO:0007165//signal transduction;GO:0032956//regulation of actin cytoskeleton organization;GO:0035020//regulation of Rac protein signal transduction;GO:0035021//negative regulation of Rac protein signal transduction;GO:0050790//regulation of catalytic activity;GO:0061001//regulation of dendritic spine morphogenesis;GO:0098886//modification of dendritic spine;GO:0098887//neurotransmitter receptor t…	GO:0005096//GTPase activator activity	GO:0005622//intracellular;GO:0005737//cytoplasm;GO:0014069//postsynaptic density;GO:0031256//leading edge membrane;GO:0043197//dendritic spine;GO:0048786//presynaptic active zone
ENSGALG00000001313	132.385	181.567	-0.514919	1.08E-08	6.23E-08	no	ENSGALG00000001313	16042	15603	15370	17456	16683	15703	13074	10301	11268	194.908	182.533	167.261	153.454	118.335	125.366	181.567	132.385	ENSGALG00000001313	EIF4H-201	A0A1L1S0V6	-	-	-	-	-	-	GO:0001731//formation of translation preinitiation complex;GO:0097010//eukaryotic translation initiation factor 4F complex assembly	GO:0033592//RNA strand annealing activity;GO:0034057//RNA strand-exchange activity;GO:0043024//ribosomal small subunit binding	GO:0048471//perinuclear region of cytoplasm
ENSGALG00000001314	0.00363	0.00346	0.017764300874042	0.996784131387647	NA	no	ENSGALG00000001314	0	0	0	0	1	0	0	1	0	0	0.01037	0	0	0.01089	0	0.00346	0.00363	ENSGALG00000001314	427752	A0A1D5PM03	PTGS1	XP_425326.4	prostaglandin G/H synthase 1	K00509	PTGS1	prostaglandin-endoperoxide synthase 1 [EC:1.14.99.1]	GO:0006954//inflammatory response;GO:0006979//response to oxidative stress;GO:0008217//regulation of blood pressure;GO:0019371//cyclooxygenase pathway;GO:0042127//regulation of cell proliferation;GO:0098869//cellular oxidant detoxification	GO:0004601//peroxidase activity;GO:0004666//prostaglandin-endoperoxide synthase activity;GO:0016702//oxidoreductase activity, acting on single donors with incorporation of molecular oxygen, incorporation of two atoms of oxygen;GO:0020037//heme binding;GO:0046872//metal ion binding	GO:0001750//photoreceptor outer segment;GO:0005737//cytoplasm;GO:0005794//Golgi apparatus;GO:0043005//neuron projection
ENSGALG00000001315	31.9245	20.6649	0.582548093720415	7.48E-07	3.42E-06	no	ENSGALG00000001315	2865	2666	3027	2237	2903	2861	3586	3994	4203	17.7549	22.5778	21.662	29.919	32.6145	33.24	20.6649	31.9245	ENSGALG00000001315	419991	E1BQ87	UBE2Z	XP_418113.1	ubiquitin-conjugating enzyme E2 Z	K10585	UBE2Z	ubiquitin-conjugating enzyme E2 Z [EC:2.3.2.23]	GO:0010951//negative regulation of endopeptidase activity;GO:0016567//protein ubiquitination;GO:0043066//negative regulation of apoptotic process	GO:0004869//cysteine-type endopeptidase inhibitor activity;GO:0061631//ubiquitin conjugating enzyme activity	GO:0005634//nucleus
ENSGALG00000001316	3.43413	4.1354	-0.320675	0.031752642317631	0.061730818833418	no	ENSGALG00000001316	3706	3361	3717	539	334	436	366	322	350	5.21516	3.1667	4.02433	3.72258	3.20542	3.3744	4.1354	3.43413	ENSGALG00000001316	CPNE2-201	A0A3Q2U7U5	-	-	-	-	-	-	GO:0071277//cellular response to calcium ion	GO:0005544//calcium-dependent phospholipid binding	GO:0005886//plasma membrane
ENSGALG00000001317	26.0451	16.1505	0.646775402805265	1.07E-07	5.55E-07	up	ENSGALG00000001317	3295	3062	3193	2691	2270	2573	3357	3939	4319	17.6912	14.6235	16.1366	23.1996	26.6428	28.2929	16.1505	26.0451	ENSGALG00000001317	428335	A0A1L1RR63	LOC428335	XP_015155430.1	hippocampus abundant transcript 1 protein isoform X2	-	-	-	GO:0055085//transmembrane transport	GO:0022857//transmembrane transporter activity	GO:0016021//integral component of membrane
ENSGALG00000001319	0.45589	0.44473	-0.00194537	0.995433891342692	0.998224964775056	no	ENSGALG00000001319	132	66	108	34	32	58	32	43	46	0.37587	0.34665	0.61167	0.37188	0.48908	0.50672	0.44473	0.45589	ENSGALG00000001319	419859	E1BQ82	CAMK1G	XP_004935038.2	calcium/calmodulin-dependent protein kinase type 1G	K08794	CAMK1	calcium/calmodulin-dependent protein kinase I [EC:2.7.11.17]	GO:0018105//peptidyl-serine phosphorylation	GO:0004683//calmodulin-dependent protein kinase activity;GO:0005516//calmodulin binding;GO:0005524//ATP binding	GO:0005622//intracellular
ENSGALG00000001320	0.08328	0.10135	-0.337198	0.723378777256564	0.798851557592216	no	ENSGALG00000001320	0	1	0	6	11	6	6	7	5	0.08107	0.14564	0.07733	0.08522	0.09731	0.06732	0.10135	0.08328	ENSGALG00000001320	CYP1A2-202	F1NMG8	-	-	-	-	-	-	GO:0006805//xenobiotic metabolic process;GO:0043385//mycotoxin metabolic process;GO:0046677//response to antibiotic	GO:0004497//monooxygenase activity;GO:0005506//iron ion binding;GO:0019825//oxygen binding;GO:0020037//heme binding;GO:0070330//aromatase activity	GO:0005789//endoplasmic reticulum membrane
ENSGALG00000001325	0.08257	0.06634	0.243537712525447	0.793138141337156	0.851129870468983	no	ENSGALG00000001325	0	1	0	11	4	7	13	8	5	0.10137	0.03612	0.06154	0.12594	0.07585	0.04591	0.06634	0.08257	ENSGALG00000001325	CYP1A1-201	F1P054	-	-	-	-	-	-	GO:0006805//xenobiotic metabolic process;GO:0046677//response to antibiotic	GO:0004497//monooxygenase activity;GO:0005506//iron ion binding;GO:0019825//oxygen binding;GO:0020037//heme binding;GO:0070330//aromatase activity	GO:0005789//endoplasmic reticulum membrane;GO:0043231//intracellular membrane-bounded organelle
ENSGALG00000001328	393.427	420.814	-0.143318	0.1280610623557	0.204309294839821	no	ENSGALG00000001328	27602	25798	26364	32388	33317	32427	26996	30372	30205	426.052	429.464	406.925	373.305	411.058	395.92	420.814	393.427	ENSGALG00000001328	BSG-201	P17790-1	-	-	-	-	-	-	GO:0001525//angiogenesis;GO:0007156//homophilic cell adhesion via plasma membrane adhesion molecules;GO:0007411//axon guidance;GO:0030593//neutrophil chemotaxis;GO:0070593//dendrite self-avoidance;GO:0072659//protein localization to plasma membrane	GO:0005515//protein binding;GO:0098632//protein binding involved in cell-cell adhesion	GO:0001750//photoreceptor outer segment;GO:0001917//photoreceptor inner segment;GO:0002080//acrosomal membrane;GO:0005789//endoplasmic reticulum membrane;GO:0005886//plasma membrane;GO:0016021//integral component of membrane;GO:0016323//basolateral plasma membrane;GO:0030424//axon
ENSGALG00000001329	1.2114	0.72369	0.688738698352004	0.000197476620968	0.000617258263579	up	ENSGALG00000001329	518	431	453	137	86	151	225	164	207	0.81419	0.50082	0.85607	1.40563	1.00276	1.22581	0.72369	1.2114	ENSGALG00000001329	EPB41-201	A0A3Q3AUY0	-	-	-	-	-	-	GO:0007049//cell cycle;GO:0030866//cortical actin cytoskeleton organization;GO:0031032//actomyosin structure organization;GO:0051301//cell division	GO:0003779//actin binding;GO:0005198//structural molecule activity;GO:0005516//calmodulin binding	GO:0005634//nucleus;GO:0005856//cytoskeleton;GO:0005886//plasma membrane;GO:0005938//cell cortex
ENSGALG00000001331	12.2948	8.87866	0.425982906171295	0.000711081960805	0.002003332898419	no	ENSGALG00000001331	2373	2348	2617	1240	1183	1309	1438	1555	1947	9.05402	8.46421	9.11776	11.0373	11.6816	14.1656	8.87866	12.2948	ENSGALG00000001331	419731	F1NLW7	ST14	XP_046759801.1	suppressor of tumorigenicity 14 protein isoform X9	K08670	ST14	suppressor of tumorigenicity protein 14 [EC:3.4.21.109]	GO:0006508//proteolysis;GO:0030216//keratinocyte differentiation	GO:0004252//serine-type endopeptidase activity	GO:0016021//integral component of membrane
ENSGALG00000001332	7.05168	9.68036	-0.522725	0.000196867443126	0.000615542898092	no	ENSGALG00000001332	2762	2565	2774	1885	1581	1697	1500	881	1202	10.8335	8.90369	9.30393	9.06218	5.20934	6.88352	9.68036	7.05168	ENSGALG00000001332	419126	A0A1L1RUU0	RBL1	XP_024998152.2	retinoblastoma-like protein 1 isoform X2	K04681	RBL1	retinoblastoma-like protein 1	-	-	-
ENSGALG00000001333	2.44345	1.42566	0.73553420170839	3.23E-05	0.000115211868222	up	ENSGALG00000001333	422	370	401	94	103	114	138	177	194	1.32388	1.42148	1.53163	2.04308	2.56475	2.72253	1.42566	2.44345	ENSGALG00000001333	MRRFP1-203	E1BQ58	-	-	-	-	-	-	GO:0006412//translation	GO:0043023//ribosomal large subunit binding	GO:0005739//mitochondrion;GO:0016021//integral component of membrane
ENSGALG00000001334	229.705	241.068	-0.11934	0.169771674043669	0.257896076531612	no	ENSGALG00000001334	24478	24251	24909	25268	28497	25988	23405	23466	25653	234.33	258.964	229.911	228.166	223.896	237.053	241.068	229.705	ENSGALG00000001334	GNB1-201	F1NLV4	-	-	-	-	-	-	GO:0007186//G-protein coupled receptor signaling pathway	GO:0030159//receptor signaling complex scaffold activity	GO:0005737//cytoplasm;GO:0005834//heterotrimeric G-protein complex
ENSGALG00000001335	66.4366	68.5306	-0.0947491	0.287855040988586	0.394369144193098	no	ENSGALG00000001335	3728	3589	3639	6952	7412	6956	6529	6890	6284	68.5479	71.6146	65.4293	67.6731	69.8963	61.7405	68.5306	66.4366	ENSGALG00000001335	FAM18B1-203	F1NLV3	-	-	-	-	-	-	GO:0009306//protein secretion;GO:0016192//vesicle-mediated transport	-	GO:0030173//integral component of Golgi membrane
ENSGALG00000001341	31.7436	63.325	-1.05147	2.95E-28	1.18E-26	down	ENSGALG00000001341	7434	6335	7090	6354	7172	6747	3438	2830	3421	60.9088	67.3682	61.6981	34.6437	27.9106	32.6765	63.325	31.7436	ENSGALG00000001341	101751641	E1BQ46	ZBTB44	XP_015153614.2	zinc finger and BTB domain-containing protein 44 isoform X3	K10515	ZBTB44	zinc finger and BTB domain-containing protein 44	-	-	-
ENSGALG00000001342	0.34793	1.26527	-1.89071	2.17E-07	1.08E-06	down	ENSGALG00000001342	32	30	52	143	147	136	20	59	33	1.30236	1.31188	1.18157	0.19147	0.55284	0.29947	1.26527	0.34793	ENSGALG00000001342	770384	F1NLU5	HCN2	XP_040509641.1	potassium/sodium hyperpolarization-activated cyclic nucleotide-gated channel 2 isoform X2	K04955	HCN2	hyperpolarization activated cyclic nucleotide-gated potassium channel 2	GO:0003254//regulation of membrane depolarization;GO:0035725//sodium ion transmembrane transport;GO:0071805//potassium ion transmembrane transport	GO:0005249//voltage-gated potassium channel activity;GO:0005272//sodium channel activity	GO:0030424//axon;GO:0030425//dendrite;GO:0098855//HCN channel complex
ENSGALG00000001343	0.36671	0.23169	0.625074401822702	0.056695060251861	0.102173399778505	no	ENSGALG00000001343	91	66	61	30	26	61	48	59	69	0.18344	0.15579	0.35583	0.30854	0.37118	0.42042	0.23169	0.36671	ENSGALG00000001343	428268	F1NLU4	LAMB3	XP_046760229.1	laminin subunit beta-3	K06244	LAMB3	laminin, beta 3	GO:0009887//animal organ morphogenesis;GO:0009888//tissue development;GO:0016477//cell migration;GO:0034446//substrate adhesion-dependent cell spreading;GO:0070831//basement membrane assembly	GO:0005201//extracellular matrix structural constituent	GO:0043256//laminin complex
ENSGALG00000001347	0.13201	0.09453	0.440840306093632	0.543830320358874	0.647426121866153	no	ENSGALG00000001347	21	15	20	5	5	14	9	3	20	0.06097	0.05975	0.16287	0.11537	0.03764	0.24303	0.09453	0.13201	ENSGALG00000001347	772259	A0A1D5NVJ5	LHX6	XP_015135324.1	LIM/homeobox protein Lhx6	K09375	LHX6_8	LIM homeobox protein 6/8	GO:0006357//regulation of transcription from RNA polymerase II promoter;GO:0021884//forebrain neuron development;GO:0030182//neuron differentiation	GO:0000977//RNA polymerase II regulatory region sequence-specific DNA binding;GO:0000981//RNA polymerase II transcription factor activity, sequence-specific DNA binding;GO:0046872//metal ion binding	GO:0005634//nucleus
ENSGALG00000001348	0.81102	0.86641	-0.161592	0.664644657067017	0.75186981737796	no	ENSGALG00000001348	54	69	45	70	54	57	68	25	69	1.02626	0.77577	0.79719	1.04798	0.37709	1.00799	0.86641	0.81102	ENSGALG00000001348	417326	E1BZ49	TEKT3	XP_015150738.1	tektin-3	K18630	TEKT3	tektin-3	GO:0060271//cilium morphogenesis;GO:0060294//cilium movement involved in cell motility	-	GO:0015630//microtubule cytoskeleton;GO:0036126//sperm flagellum
ENSGALG00000001350	18.7089	22.7534	-0.334406	5.44E-07	2.54E-06	no	ENSGALG00000001350	3654	3528	3672	3441	3562	3995	3013	2673	2926	21.8649	22.1788	24.2163	20.1255	17.4748	18.5262	22.7534	18.7089	ENSGALG00000001350	415648	A0A3Q2TSM6	RSPRY1	XP_004944114.1	LOW QUALITY PROTEIN: RING finger and SPRY domain-containing protein 1 isoform X1	K23332	RSPRY1	RING finger and SPRY domain-containing protein 1	GO:0016567//protein ubiquitination;GO:0051603//proteolysis involved in cellular protein catabolic process	GO:0004842//ubiquitin-protein transferase activity;GO:0046872//metal ion binding	GO:0005737//cytoplasm
ENSGALG00000001362	41.0566	37.8661	0.076223029447761	0.554857543334812	0.657182761795132	no	ENSGALG00000001362	2336	2482	2280	2872	2932	2949	2499	3297	3272	38.1215	38.1356	37.3412	34.8687	45.0251	43.2761	37.8661	41.0566	ENSGALG00000001362	CLK3-201	F1NLR7	-	-	-	-	-	-	GO:0006468//protein phosphorylation;GO:0018108//peptidyl-tyrosine phosphorylation;GO:0043484//regulation of RNA splicing;GO:0046777//protein autophosphorylation	GO:0004674//protein serine/threonine kinase activity;GO:0004713//protein tyrosine kinase activity;GO:0005524//ATP binding;GO:0042802//identical protein binding	GO:0005634//nucleus;GO:0005654//nucleoplasm;GO:0045111//intermediate filament cytoskeleton
ENSGALG00000001363	5.84335	18.5282	-1.72488	1.00E-44	1.37E-42	down	ENSGALG00000001363	1332	1255	1247	3562	2856	2926	1087	826	897	21.6341	16.9975	16.953	6.93999	5.16148	5.42858	18.5282	5.84335	ENSGALG00000001363	417491	A0A1D5PUM1	MYBBP1A	XP_015151453.2	myb-binding protein 1A	K02331	POL5	DNA polymerase phi [EC:2.7.7.7]	GO:0045892//negative regulation of transcription, DNA-templated	GO:0003714//transcription corepressor activity;GO:0043565//sequence-specific DNA binding	GO:0005730//nucleolus
ENSGALG00000001364	106.621	113.918	-0.145899	0.081479303395074	0.139490347232637	no	ENSGALG00000001364	15544	15985	16032	18049	17555	17117	15433	14988	16692	119.588	113.977	108.19	107.49	102.171	110.202	113.918	106.621	ENSGALG00000001364	CSNK1A1-202	P67962-1	-	-	-	-	-	-	GO:0006468//protein phosphorylation;GO:0007049//cell cycle;GO:0007165//signal transduction;GO:0016055//Wnt signaling pathway;GO:0018105//peptidyl-serine phosphorylation;GO:0045104//intermediate filament cytoskeleton organization;GO:0051301//cell division;GO:0090090//negative regulation of canonical Wnt signaling pathway	GO:0004674//protein serine/threonine kinase activity;GO:0005524//ATP binding	GO:0000776//kinetochore;GO:0005634//nucleus;GO:0005737//cytoplasm;GO:0005819//spindle;GO:0016607//nuclear speck;GO:0036064//ciliary basal body;GO:0045095//keratin filament
ENSGALG00000001366	3.90942	2.23538	0.761997489741741	5.15E-05	0.000177674255534	up	ENSGALG00000001366	297	266	291	211	193	154	268	350	316	2.58669	2.31846	1.80099	3.45367	4.41448	3.8601	2.23538	3.90942	ENSGALG00000001366	426970	F1NL59	CASP9	XP_046759217.1	LOW QUALITY PROTEIN: caspase-9	K04399	CASP9	caspase 9 [EC:3.4.22.62]	GO:0006508//proteolysis;GO:0006915//apoptotic process;GO:0006919//activation of cysteine-type endopeptidase activity involved in apoptotic process;GO:0008630//intrinsic apoptotic signaling pathway in response to DNA damage;GO:0042981//regulation of apoptotic process;GO:0060561//apoptotic process involved in morphogenesis;GO:0070306//lens fiber cell differentiation;GO:0097194//execution phase of a…	GO:0097153//cysteine-type endopeptidase activity involved in apoptotic process;GO:0097199//cysteine-type endopeptidase activity involved in apoptotic signaling pathway;GO:0097200//cysteine-type endopeptidase activity involved in execution phase of apoptosis	GO:0005737//cytoplasm;GO:0005829//cytosol
ENSGALG00000001369	0.00571	0	0.979551652906334	0.82412052245737	NA	no	ENSGALG00000001369	0	0	0	0	0	0	1	0	0	0	0	0	0.01712	0	0	0	0.00571	ENSGALG00000001369	419861	E1BZ22	HSD11B1B	XP_417988.2	corticosteroid 11-beta-dehydrogenase isozyme 1	K15680	HSD11B1	corticosteroid 11-beta-dehydrogenase isozyme 1 [EC:1.1.1.146]	GO:0006706//steroid catabolic process	GO:0005496//steroid binding;GO:0016491//oxidoreductase activity;GO:0070524//11-beta-hydroxysteroid dehydrogenase (NADP+) activity	GO:0030176//integral component of endoplasmic reticulum membrane;GO:0043231//intracellular membrane-bounded organelle
ENSGALG00000001373	0	0.07638	-5.00195	0.04337098723326	0.081033905759073	no	ENSGALG00000001373	0	0	0	8	2	8	0	0	0	0.10421	0.02553	0.09941	0	0	0	0.07638	0	ENSGALG00000001373	419862	A0A1L1RM61	TRAF3IP3	XP_040508924.1	TRAF3-interacting JNK-activating modulator isoform X9	-	-	-	-	-	-
ENSGALG00000001374	16.1532	17.9623	-0.20382	0.018481026319241	0.038288028713826	no	ENSGALG00000001374	2997	2729	2869	2118	2305	2341	1968	1975	1850	17.267	18.4138	18.2062	16.8656	16.5656	15.0284	17.9623	16.1532	ENSGALG00000001374	419405	E1BZ15	SLC35E2B	NP_001376464.1	solute carrier family 35 member E2B	-	-	-	GO:0055085//transmembrane transport	GO:0015297//antiporter activity	GO:0005794//Golgi apparatus;GO:0016021//integral component of membrane
ENSGALG00000001375	6.63434	6.61311	-0.0373962	0.800550900336059	0.856784473658699	no	ENSGALG00000001375	410	385	432	660	687	658	528	652	744	6.67754	6.811	6.35078	5.61554	6.78689	7.50059	6.61311	6.63434	ENSGALG00000001375	COX10-201	F6SZG3	-	-	-	-	-	-	GO:0006783//heme biosynthetic process	GO:0004311//farnesyltranstransferase activity;GO:0008495//protoheme IX farnesyltransferase activity	GO:0005739//mitochondrion;GO:0016021//integral component of membrane;GO:0031966//mitochondrial membrane
ENSGALG00000001376	4.55225	5.2347	-0.253896	0.020880366426388	0.042664844138353	no	ENSGALG00000001376	577	650	635	975	840	983	816	733	770	5.5966	4.72477	5.38272	4.92374	4.32887	4.40413	5.2347	4.55225	ENSGALG00000001376	-	F1NL47	-	-	-	-	-	-	GO:0006357//regulation of transcription from RNA polymerase II promoter	GO:0003677//DNA binding	GO:0005634//nucleus
ENSGALG00000001377	13.991	16.086	-0.241251	0.064837029508715	0.114547853675767	no	ENSGALG00000001377	1333	1365	1394	2383	2553	2616	1726	2311	2235	15.582	16.358	16.3179	11.8638	15.5471	14.5622	16.086	13.991	ENSGALG00000001377	420084	E1BZ13	POLRMT	XP_015155490.1	DNA-directed RNA polymerase	K10908	POLRMT	DNA-directed RNA polymerase, mitochondrial [EC:2.7.7.6]	GO:0006390//transcription from mitochondrial promoter;GO:0006391//transcription initiation from mitochondrial promoter;GO:0090503//RNA phosphodiester bond hydrolysis, exonucleolytic	GO:0000175//3'-5'-exoribonuclease activity;GO:0001018//mitochondrial RNA polymerase regulatory region DNA binding;GO:0003899//DNA-directed RNA polymerase activity	GO:0034245//mitochondrial DNA-directed RNA polymerase complex;GO:0042645//mitochondrial nucleoid
ENSGALG00000001382	17.7899	26.5509	-0.630582	1.34E-16	1.88E-15	down	ENSGALG00000001382	3637	3468	3737	3279	2946	3285	2134	1874	2067	28.0855	24.726	26.8413	19.2141	16.5143	17.6413	26.5509	17.7899	ENSGALG00000001382	CDC2L1-202	A0A1D5NZU4	-	-	-	-	-	-	GO:0006468//protein phosphorylation;GO:0007346//regulation of mitotic cell cycle	GO:0004693//cyclin-dependent protein serine/threonine kinase activity;GO:0005524//ATP binding	GO:0005634//nucleus
ENSGALG00000001383	1.88067	3.17324	-0.795389	6.61E-06	2.61E-05	down	ENSGALG00000001383	512	442	414	379	467	563	225	267	304	2.62648	3.17127	3.72196	1.63909	1.90369	2.09922	3.17324	1.88067	ENSGALG00000001383	416150	A0A3Q2TS51	HTR4	XP_015149145.1	5-hydroxytryptamine receptor 4 isoform X2	K04160	HTR4	5-hydroxytryptamine receptor 4	GO:0007187//G-protein coupled receptor signaling pathway, coupled to cyclic nucleotide second messenger;GO:0007198//adenylate cyclase-inhibiting serotonin receptor signaling pathway;GO:0007268//chemical synaptic transmission;GO:0032098//regulation of appetite	GO:0004993//G-protein coupled serotonin receptor activity;GO:0030594//neurotransmitter receptor activity;GO:0051378//serotonin binding	GO:0005768//endosome;GO:0005887//integral component of plasma membrane;GO:0030425//dendrite;GO:0045202//synapse
ENSGALG00000001387	0.04544	1.83345	-5.42271	1.17E-16	1.65E-15	down	ENSGALG00000001387	3	0	5	195	109	124	7	2	1	2.55312	1.39845	1.54877	0.09634	0.02694	0.01305	1.83345	0.04544	ENSGALG00000001387	SPNS2-202	F1NJL1	-	-	-	-	-	-	GO:0003376//sphingosine-1-phosphate signaling pathway;GO:0006869//lipid transport;GO:0055085//transmembrane transport	GO:0005215//transporter activity;GO:0022857//transmembrane transporter activity;GO:0046624//sphingolipid transporter activity	GO:0016020//membrane;GO:0016021//integral component of membrane
ENSGALG00000001389	17.6574	12.6516	0.431169075206695	1.85E-06	8.03E-06	no	ENSGALG00000001389	2126	1878	2052	1495	1413	1618	2005	1846	2174	12.8287	11.8813	13.2448	18.0859	16.2976	18.5887	12.6516	17.6574	ENSGALG00000001389	417115	A0A1D5PV12	TTLL11	XP_040505058.1	tubulin polyglutamylase TTLL11 isoform X1	K16604	TTLL11	tubulin polyglutamylase TTLL11 [EC:6.3.2.-]	GO:0000226//microtubule cytoskeleton organization;GO:0018095//protein polyglutamylation	GO:0015631//tubulin binding;GO:0070740//tubulin-glutamic acid ligase activity	GO:0005929//cilium
ENSGALG00000001391	0.01907	0.00927	0.983878808180117	0.821560748666216	NA	no	ENSGALG00000001391	0	0	0	1	0	0	0	2	0	0.0278	0	0	0	0.05721	0	0.00927	0.01907	ENSGALG00000001391	PLLP-201	A0A3S5ZPP5	-	-	-	-	-	-	GO:0042552//myelination	GO:0019911//structural constituent of myelin sheath	GO:0016021//integral component of membrane
ENSGALG00000001392	4.6595	3.23479	0.42991930290525	0.301971867648419	0.409276098410906	no	ENSGALG00000001392	1557	1135	1328	368	372	512	1066	289	342	2.92494	2.89731	3.88211	8.9066	2.3633	2.70861	3.23479	4.6595	ENSGALG00000001392	419407	E1BX58	MMP23A	XP_004947455.2	matrix metalloproteinase-23 isoform X2	K08001	MMP23	matrix metalloproteinase-23 (CA-MMP) [EC:3.4.24.-]	GO:0006508//proteolysis;GO:0030198//extracellular matrix organization;GO:0030574//collagen catabolic process	GO:0004222//metalloendopeptidase activity;GO:0008270//zinc ion binding	GO:0005615//extracellular space;GO:0016021//integral component of membrane;GO:0031012//extracellular matrix
ENSGALG00000001394	15.7133	9.98103	0.621275858713278	0.000562615244295	0.001616557346047	up	ENSGALG00000001394	504	551	503	771	723	788	825	1378	1232	10.347	9.50782	10.0882	11.6386	19.0266	16.4748	9.98103	15.7133	ENSGALG00000001394	UBL7-202	E1BX57	-	-	-	-	-	-	GO:0006511//ubiquitin-dependent protein catabolic process	GO:0031593//polyubiquitin binding	GO:0005829//cytosol
ENSGALG00000001405	0.00475	0.00904	-0.919573	0.833130905782185	NA	no	ENSGALG00000001405	0	0	0	2	0	0	1	0	0	0.02711	0	0	0.01425	0	0	0.00904	0.00475	ENSGALG00000001405	419863	A0A3Q2TRU7	IRF6	XP_046760245.1	interferon regulatory factor 6 isoform X5	K10154	IRF6	interferon regulatory factor 6	GO:0002376//immune system process;GO:0006357//regulation of transcription from RNA polymerase II promoter;GO:0045893//positive regulation of transcription, DNA-templated	GO:0000978//RNA polymerase II core promoter proximal region sequence-specific DNA binding;GO:0000981//RNA polymerase II transcription factor activity, sequence-specific DNA binding	GO:0005634//nucleus
ENSGALG00000001407	0.33377	0.28854	0.170480368293675	0.697565918560028	0.778058697585201	no	ENSGALG00000001407	21	24	5	35	58	61	45	52	73	0.20194	0.32792	0.33575	0.27293	0.30868	0.41969	0.28854	0.33377	ENSGALG00000001407	419733	E1BX45	ADAMTS15	XP_417874.2	A disintegrin and metalloproteinase with thrombospondin motifs 15	K08629	ADAMTS15	a disintegrin and metalloproteinase with thrombospondin motifs 15 [EC:3.4.24.-]	GO:0006508//proteolysis;GO:0007520//myoblast fusion;GO:0022617//extracellular matrix disassembly;GO:0030198//extracellular matrix organization	GO:0004222//metalloendopeptidase activity;GO:0008201//heparin binding;GO:0008270//zinc ion binding;GO:0050840//extracellular matrix binding	GO:0005615//extracellular space;GO:0009986//cell surface;GO:0031012//extracellular matrix
ENSGALG00000001409	92.5205	19.4426	2.19315322731726	4.74E-08	2.54E-07	up	ENSGALG00000001409	46	40	50	924	1790	2465	9617	6297	7372	10.7157	20.3415	27.2705	117.239	75.1333	85.189	19.4426	92.5205	ENSGALG00000001409	IL12B-201	A0A1L1U0X1	-	-	-	-	-	-	GO:0019221//cytokine-mediated signaling pathway;GO:0032609//interferon-gamma production;GO:0070417//cellular response to cold	GO:0004896//cytokine receptor activity;GO:0005125//cytokine activity;GO:0019955//cytokine binding;GO:0042164//interleukin-12 alpha subunit binding;GO:0046982//protein heterodimerization activity	GO:0009897//external side of plasma membrane;GO:0043235//receptor complex;GO:0043514//interleukin-12 complex;GO:0070743//interleukin-23 complex
ENSGALG00000001410	0.17292	0.16279	-0.0130025	0.986383643861463	0.994948348949171	no	ENSGALG00000001410	2	1	7	13	11	13	25	6	6	0.17548	0.1455	0.1674	0.35473	0.08333	0.0807	0.16279	0.17292	ENSGALG00000001410	417493	F1NJ05	SPNS3	XP_040506527.1	protein spinster homolog 3 isoform X5	K23677	SPNS	MFS transporter, Spinster family, sphingosine-1-phosphate transporter	GO:0055085//transmembrane transport	GO:0005215//transporter activity;GO:0022857//transmembrane transporter activity	GO:0016020//membrane;GO:0016021//integral component of membrane
ENSGALG00000001412	1.33908	1.09962	0.235562531047942	0.175645978700843	0.264924454113301	no	ENSGALG00000001412	225	226	250	184	153	172	194	214	183	1.21884	0.99312	1.08689	1.35088	1.45846	1.2079	1.09962	1.33908	ENSGALG00000001412	SEMA7A-201	F1NIZ9	-	-	-	-	-	-	GO:0001755//neural crest cell migration;GO:0007229//integrin-mediated signaling pathway;GO:0007411//axon guidance;GO:0030335//positive regulation of cell migration;GO:0045773//positive regulation of axon extension;GO:0048843//negative regulation of axon extension involved in axon guidance;GO:0050727//regulation of inflammatory response;GO:0050919//negative chemotaxis;GO:0060907//positive regulati…	GO:0005178//integrin binding;GO:0030215//semaphorin receptor binding;GO:0045499//chemorepellent activity	GO:0005615//extracellular space;GO:0005887//integral component of plasma membrane;GO:0009897//external side of plasma membrane
ENSGALG00000001416	12.6485	5.1476	1.23287774855501	0.001041785196802	0.002849186077542	up	ENSGALG00000001416	1615	1619	1607	254	362	763	1522	717	950	2.93468	4.09843	8.4097	18.4853	8.52309	10.9371	5.1476	12.6485	ENSGALG00000001416	373890	F1NIZ5	ADRA1B	XP_414483.3	alpha-1B adrenergic receptor	K04136	ADRA1B	adrenergic receptor alpha-1B	GO:0001996//positive regulation of heart rate by epinephrine-norepinephrine;GO:0007200//phospholipase C-activating G-protein coupled receptor signaling pathway;GO:0007204//positive regulation of cytosolic calcium ion concentration;GO:0007267//cell-cell signaling;GO:0043410//positive regulation of MAPK cascade;GO:0045907//positive regulation of vasoconstriction;GO:0055117//regulation of cardiac mu…	GO:0004930//G-protein coupled receptor activity;GO:0004937//alpha1-adrenergic receptor activity	GO:0005737//cytoplasm;GO:0005887//integral component of plasma membrane;GO:0005901//caveola
ENSGALG00000001418	0.0072	0.01024	-0.59489	0.844178894512237	NA	no	ENSGALG00000001418	0	0	0	1	2	0	1	1	0	0.01038	0.02035	0	0.01092	0.01068	0	0.01024	0.0072	ENSGALG00000001418	GUCA1B-202	A0A452J800	-	-	-	-	-	-	GO:0007601//visual perception;GO:0031282//regulation of guanylate cyclase activity;GO:0031284//positive regulation of guanylate cyclase activity;GO:0050896//response to stimulus	GO:0005509//calcium ion binding;GO:0008048//calcium sensitive guanylate cyclase activator activity	GO:0001917//photoreceptor inner segment
ENSGALG00000001419	4.73532	3.17385	0.52644699230621	3.64E-06	1.51E-05	no	ENSGALG00000001419	854	793	915	680	755	686	998	982	1039	3.12146	3.39608	3.00401	4.81576	4.63779	4.75242	3.17385	4.73532	ENSGALG00000001419	417117	E1BWM9	DAB2IP	XP_015135317.1	disabled homolog 2-interacting protein isoform X6	K19901	DAB2IP	disabled homolog 2-interacting protein	GO:0008285//negative regulation of cell proliferation;GO:0016525//negative regulation of angiogenesis;GO:0030948//negative regulation of vascular endothelial growth factor receptor signaling pathway;GO:0038026//reelin-mediated signaling pathway;GO:0043065//positive regulation of apoptotic process;GO:0043087//regulation of GTPase activity	GO:0005096//GTPase activator activity	-
ENSGALG00000001420	25.5285	24.9766	-0.0178897	0.82329039814788	0.873814446484417	no	ENSGALG00000001420	4995	4917	5456	4997	5154	5577	5051	4758	5522	24.3645	24.6249	25.9405	25.8888	23.8684	26.8284	24.9766	25.5285	ENSGALG00000001420	RALGAPB-202	F1NIY9	-	-	-	-	-	-	GO:0051056//regulation of small GTPase mediated signal transduction;GO:0090630//activation of GTPase activity	GO:0005096//GTPase activator activity	-
ENSGALG00000001425	3.18173	1.79387	0.78643487475087	5.83E-07	2.70E-06	up	ENSGALG00000001425	550	483	559	272	320	353	438	543	619	1.58709	1.82964	1.96488	2.68653	3.25974	3.59893	1.79387	3.18173	ENSGALG00000001425	419734	F1NIX6	SNX19	XP_003642646.2	sorting nexin-19 isoform X1	K17930	SNX19	sorting nexin-19	-	GO:0035091//phosphatidylinositol binding	GO:0031901//early endosome membrane;GO:0043231//intracellular membrane-bounded organelle
ENSGALG00000001428	127.837	184.314	-0.578509	9.26E-13	8.56E-12	no	ENSGALG00000001428	8174	8127	7928	17948	17484	16903	11449	11311	11885	193.812	185.006	174.123	129.962	125.665	127.883	184.314	127.837	ENSGALG00000001428	EFHD1-201	Q49B65	-	-	-	-	-	-	-	GO:0005509//calcium ion binding	GO:0005743//mitochondrial inner membrane
ENSGALG00000001429	17.2797	26.27	-0.668654	4.24E-07	2.01E-06	down	ENSGALG00000001429	1988	1696	1952	4293	3462	3628	2942	2008	2181	30.3534	23.9859	24.4705	21.8663	14.607	15.3657	26.27	17.2797	ENSGALG00000001429	416152	E1BWM0	TTC1	XP_004944872.1	tetratricopeptide repeat protein 1	K24926	TTC1	tetratricopeptide repeat protein 1	-	-	-
ENSGALG00000001431	0.01807	0.03512	-0.976023	0.636804327270779	0.728583062955556	no	ENSGALG00000001431	1	0	0	1	4	1	0	1	2	0.01794	0.07032	0.01711	0	0.01846	0.03575	0.03512	0.01807	ENSGALG00000001431	GUCA1A-201	P79880	-	-	-	-	-	-	GO:0007601//visual perception;GO:0007602//phototransduction;GO:0031284//positive regulation of guanylate cyclase activity;GO:0071277//cellular response to calcium ion	GO:0005509//calcium ion binding;GO:0008048//calcium sensitive guanylate cyclase activator activity;GO:0030249//guanylate cyclase regulator activity	GO:0001917//photoreceptor inner segment
ENSGALG00000001433	1.6127	2.34345	-0.630301	0.228391783506172	0.327915003882124	no	ENSGALG00000001433	231	221	287	95	168	296	228	55	77	1.23227	2.13537	3.66271	3.10887	0.734	0.99523	2.34345	1.6127	ENSGALG00000001433	417333	E1BWL3	B3GNTL1	XP_046758061.1	UDP-GlcNAc:betaGal beta-1	-	-	-	-	-	-
ENSGALG00000001434	0.78357	0.44509	0.740678203860653	0.020197612511825	0.04144841238837	no	ENSGALG00000001434	51	48	41	49	57	69	148	74	69	0.38335	0.43697	0.51496	1.21716	0.59564	0.5379	0.44509	0.78357	ENSGALG00000001434	417118	A0A1D5PH32	STOM	XP_415401.2	stomatin isoform X1	K17286	STOM	erythrocyte band 7 integral membrane protein	GO:0044829//positive regulation by host of viral genome replication;GO:0048524//positive regulation of viral process;GO:0090314//positive regulation of protein targeting to membrane;GO:1901585//regulation of acid-sensing ion channel activity	GO:0042803//protein homodimerization activity;GO:0070063//RNA polymerase binding	GO:0005739//mitochondrion;GO:0005783//endoplasmic reticulum;GO:0005856//cytoskeleton;GO:0005886//plasma membrane;GO:0005887//integral component of plasma membrane;GO:0045121//membrane raft;GO:0048471//perinuclear region of cytoplasm
ENSGALG00000001437	0.01554	0.00369	1.93064347359555	0.514445887184783	NA	no	ENSGALG00000001437	0	0	0	0	0	1	0	1	3	0	0	0.01107	0	0.01194	0.03468	0.00369	0.01554	ENSGALG00000001437	NTM-201	O93242	-	-	-	-	-	-	-	-	-
ENSGALG00000001439	25.8186	22.3709	0.161882288507568	0.134489375169546	0.212897996754648	no	ENSGALG00000001439	1635	1625	1621	1732	1933	2366	2090	2193	2345	19.7578	21.6075	25.7474	25.0623	25.7383	26.6553	22.3709	25.8186	ENSGALG00000001439	415653	F1NUL5	RANBP10	XP_040501924.1	ran-binding protein 10 isoform X3	K23334	RANBP9_10	Ran-binding protein 9/10	GO:0007010//cytoskeleton organization;GO:0007166//cell surface receptor signaling pathway	-	GO:0000151//ubiquitin ligase complex;GO:0005737//cytoplasm
ENSGALG00000001441	90.224	109.935	-0.337221	9.64E-06	3.71E-05	no	ENSGALG00000001441	5244	5400	5150	8179	8286	8094	6591	6316	6309	112.302	111.484	106.018	95.1313	89.2235	86.3172	109.935	90.224	ENSGALG00000001441	UBE2G1-201	Q5ZLH8	-	-	-	-	-	-	GO:0000209//protein polyubiquitination;GO:0006511//ubiquitin-dependent protein catabolic process;GO:0043161//proteasome-mediated ubiquitin-dependent protein catabolic process	GO:0005524//ATP binding;GO:0061631//ubiquitin conjugating enzyme activity	-
ENSGALG00000001445	5.52383	5.9634	-0.181757	0.421091145113997	0.53196778114234	no	ENSGALG00000001445	239	158	176	235	218	215	276	170	141	6.4312	5.84605	5.61295	7.93996	4.78656	3.84497	5.9634	5.52383	ENSGALG00000001445	FABP6-202	F1NUJ7	-	-	-	-	-	-	GO:0015908//fatty acid transport	GO:0005504//fatty acid binding	GO:0005634//nucleus;GO:0005829//cytosol
ENSGALG00000001446	43.7169	26.1656	0.689791797135295	2.55E-14	2.82E-13	up	ENSGALG00000001446	17059	16227	17491	2428	2974	3264	4769	4440	4563	22.5392	27.0529	28.9048	46.5375	42.4057	42.2077	26.1656	43.7169	ENSGALG00000001446	GSN-201	A0A1D5PNS4	-	-	-	-	-	-	GO:0030030//cell projection organization;GO:0045010//actin nucleation;GO:0051014//actin filament severing;GO:0051016//barbed-end actin filament capping	GO:0005509//calcium ion binding;GO:0051015//actin filament binding	-
ENSGALG00000001450	0.00173	0.01192	-2.71423	0.367354572609216	0.478095653550274	no	ENSGALG00000001450	0	0	0	1	6	0	0	0	1	0.0052	0.03055	0	0	0	0.00518	0.01192	0.00173	ENSGALG00000001450	428237	A0A3Q3A707	IGSF9B	XP_004948057.1	protein turtle homolog B isoform X1	K22656	IGSF9B	immunoglobulin superfamily member 9B	GO:0098609//cell-cell adhesion	-	GO:0016021//integral component of membrane
ENSGALG00000001452	66.2771	38.8506	0.718190341575356	5.71E-19	1.02E-17	up	ENSGALG00000001452	4672	4645	4359	2458	2730	2712	4483	4276	4073	37.1081	40.3861	39.0576	71.1445	66.4164	61.2705	38.8506	66.2771	ENSGALG00000001452	-	F1NSC1	-	-	-	-	-	-	GO:0015986//ATP synthesis coupled proton transport;GO:1902600//hydrogen ion transmembrane transport	GO:0015078//hydrogen ion transmembrane transporter activity	GO:0000276//mitochondrial proton-transporting ATP synthase complex, coupling factor F(o)
ENSGALG00000001459	1.4696	8.77634	-2.64524	1.12E-28	4.66E-27	down	ENSGALG00000001459	2	6	1	590	521	458	109	73	68	10.1039	8.74291	7.48222	1.96222	1.2862	1.16037	8.77634	1.4696	ENSGALG00000001459	TNNC1-201	A0A452J7Q5	-	-	-	-	-	-	GO:0003009//skeletal muscle contraction;GO:0006937//regulation of muscle contraction	GO:0005509//calcium ion binding;GO:0048306//calcium-dependent protein binding;GO:0051015//actin filament binding	GO:0005861//troponin complex
ENSGALG00000001462	0.10698	0.23909	-1.18772	0.159490542039647	0.244869271729194	no	ENSGALG00000001462	1	0	1	22	19	10	3	11	8	0.31461	0.26624	0.13642	0.0451	0.16184	0.11399	0.23909	0.10698	ENSGALG00000001462	ADORA3-202	R4GIJ8	-	-	-	-	-	-	GO:0001973//adenosine receptor signaling pathway;GO:0007186//G-protein coupled receptor signaling pathway	GO:0001609//G-protein coupled adenosine receptor activity;GO:0004930//G-protein coupled receptor activity	GO:0005887//integral component of plasma membrane;GO:0045202//synapse
ENSGALG00000001465	121.247	57.2143	1.04994335067056	5.08E-09	3.05E-08	up	ENSGALG00000001465	3177	2945	2721	1972	2285	2141	3088	5284	4586	54.1265	61.457	56.0594	89.0975	149.216	125.426	57.2143	121.247	ENSGALG00000001465	RPL38-202	E1BU66	-	-	-	-	-	-	GO:0006412//translation;GO:0022618//ribonucleoprotein complex assembly	GO:0003735//structural constituent of ribosome	GO:0022625//cytosolic large ribosomal subunit
ENSGALG00000001467	21.7201	25.7765	-0.314471	0.018667212738381	0.038646267785584	no	ENSGALG00000001467	6857	6463	6824	4772	4694	5085	5051	2879	3726	25.9459	25.0088	26.3747	28.8689	16.105	20.1865	25.7765	21.7201	ENSGALG00000001467	417494	F1NSB6	ANKFY1	XP_040506518.1	rabankyrin-5 isoform X2	K20129	ANKFY1	rabankyrin-5	GO:0042147//retrograde transport, endosome to Golgi;GO:0090160//Golgi to lysosome transport	GO:0031267//small GTPase binding;GO:0046872//metal ion binding	GO:0005829//cytosol;GO:0010008//endosome membrane
ENSGALG00000001470	7.46314	3.1951	1.19680465742761	1.54E-07	7.78E-07	up	ENSGALG00000001470	383	323	324	229	268	341	398	741	730	2.68699	3.08139	3.81692	4.90906	8.94537	8.53498	3.1951	7.46314	ENSGALG00000001470	STOML1-201	F1NSB5	-	-	-	-	-	-	-	-	GO:0005886//plasma membrane;GO:0016021//integral component of membrane
ENSGALG00000001472	24.7516	18.0707	0.400955697574757	0.000292358865096	0.000885065016908	no	ENSGALG00000001472	9387	9018	9488	1869	2528	2712	3339	2953	2959	14.6139	19.3694	20.229	27.4446	23.7558	23.0542	18.0707	24.7516	ENSGALG00000001472	419736	F1NSB3	JAM3	XP_024999134.2	junctional adhesion molecule C isoform X2	K06785	JAM3	junctional adhesion molecule 3	GO:0016477//cell migration;GO:0098609//cell-cell adhesion	GO:0005178//integrin binding;GO:0042803//protein homodimerization activity;GO:0046982//protein heterodimerization activity;GO:0098632//protein binding involved in cell-cell adhesion	GO:0005887//integral component of plasma membrane;GO:0044291//cell-cell contact zone;GO:0098636//protein complex involved in cell adhesion
ENSGALG00000001473	4.37931	6.96506	-0.726539	8.52E-11	6.30E-10	down	ENSGALG00000001473	1215	1129	1169	1361	1096	1356	879	689	714	7.62721	6.01866	7.2493	5.17823	3.97262	3.98709	6.96506	4.37931	ENSGALG00000001473	MIB2-201	E1BU56	-	-	-	-	-	-	GO:0007219//Notch signaling pathway;GO:0016567//protein ubiquitination	GO:0004842//ubiquitin-protein transferase activity;GO:0008270//zinc ion binding	GO:0005737//cytoplasm
ENSGALG00000001474	57.9366	83.1157	-0.585304	1.39E-06	6.13E-06	down	ENSGALG00000001474	12698	12523	12107	14219	12594	11664	10377	7151	8033	94.0771	81.6508	73.6191	72.1725	48.6779	52.9593	83.1157	57.9366	ENSGALG00000001474	RAB14-201	Q5ZKU5	-	-	-	-	-	-	GO:0006886//intracellular protein transport;GO:0006895//Golgi to endosome transport;GO:0008543//fibroblast growth factor receptor signaling pathway;GO:0032456//endocytic recycling;GO:0042742//defense response to bacterium;GO:0045995//regulation of embryonic development;GO:0090387//phagolysosome assembly involved in apoptotic cell clearance	GO:0003924//GTPase activity;GO:0005525//GTP binding	GO:0000139//Golgi membrane;GO:0005769//early endosome;GO:0005802//trans-Golgi network;GO:0005829//cytosol;GO:0012505//endomembrane system;GO:0031901//early endosome membrane;GO:0045335//phagocytic vesicle;GO:0055037//recycling endosome
ENSGALG00000001475	5.9815	6.23744	-0.111109	0.303803667067332	0.411080682120976	no	ENSGALG00000001475	1373	1390	1391	501	428	442	420	415	420	6.98551	5.84771	5.8791	6.15594	5.95331	5.83525	6.23744	5.9815	ENSGALG00000001475	STMN1-201	P31395	-	-	-	-	-	-	GO:0000281//mitotic cytokinesis;GO:0007019//microtubule depolymerization;GO:0007052//mitotic spindle organization;GO:0007409//axonogenesis;GO:0009615//response to virus;GO:0031110//regulation of microtubule polymerization or depolymerization;GO:0031115//negative regulation of microtubule polymerization;GO:0031175//neuron projection development;GO:0035024//negative regulation of Rho protein signal…	GO:0005515//protein binding;GO:0015631//tubulin binding	GO:0005737//cytoplasm;GO:0005829//cytosol;GO:0005874//microtubule;GO:0016020//membrane;GO:0043005//neuron projection
ENSGALG00000001476	68.3419	82.2555	-0.328117	0.000815161069514	0.002271442531864	no	ENSGALG00000001476	4602	4187	4221	5542	5249	5266	4973	3634	4100	87.0569	80.797	78.9126	82.1184	58.7316	64.1757	82.2555	68.3419	ENSGALG00000001476	419867	F1NSA8	RAP1A	XP_040508933.1	ras-related protein Rap-1A isoform X2	K04353	RAP1A	Ras-related protein Rap-1A	GO:0032486//Rap protein signal transduction;GO:0071320//cellular response to cAMP;GO:2000301//negative regulation of synaptic vesicle exocytosis	GO:0003924//GTPase activity;GO:0005515//protein binding;GO:0005525//GTP binding;GO:0019003//GDP binding	GO:0005886//plasma membrane
ENSGALG00000001479	5.99837	3.83647	0.598235876306786	3.03E-06	1.27E-05	up	ENSGALG00000001479	457	429	460	415	478	518	662	711	729	3.46734	3.91343	4.12863	5.81421	6.11178	6.06911	3.83647	5.99837	ENSGALG00000001479	417495	A0A1L1RTD2	CYB5D2	XP_415743.2	neuferricin	-	-	-	-	-	GO:0012505//endomembrane system;GO:0016020//membrane
ENSGALG00000001480	0	0.01182	-2.38836	0.581246091829419	NA	no	ENSGALG00000001480	0	0	0	0	1	2	0	0	0	0	0.01203	0.02343	0	0	0	0.01182	0	ENSGALG00000001480	419868	E1BU53	FAM212B	XP_417995.6	PAK4-inhibitor INKA2	-	-	-	GO:0043086//negative regulation of catalytic activity	GO:0019901//protein kinase binding;GO:0030291//protein serine/threonine kinase inhibitor activity	GO:0005634//nucleus
ENSGALG00000001483	0.98449	0.84525	0.16013065280591	0.490300674422838	0.59816095444548	no	ENSGALG00000001483	161	197	207	147	93	89	144	113	109	1.15393	0.71536	0.66647	1.18826	0.91262	0.85259	0.84525	0.98449	ENSGALG00000001483	419409	E1BU50	LOC419409	XP_046759186.1	Golgi integral membrane protein 4 isoform X7	K23540	GOLIM4	golgi integral membrane protein 4	-	-	GO:0000139//Golgi membrane;GO:0005794//Golgi apparatus;GO:0016021//integral component of membrane
ENSGALG00000001486	6.10098	9.24706	-0.652349	4.75E-13	4.53E-12	down	ENSGALG00000001486	3963	4119	4081	5387	4500	4904	3213	2941	3158	10.3243	8.451	8.96587	6.47306	5.79908	6.03081	9.24706	6.10098	ENSGALG00000001486	ZAP70-201	E1BU42	-	-	-	-	-	-	GO:0007169//transmembrane receptor protein tyrosine kinase signaling pathway;GO:0018108//peptidyl-tyrosine phosphorylation;GO:0030154//cell differentiation;GO:0035556//intracellular signal transduction;GO:0045087//innate immune response	GO:0004713//protein tyrosine kinase activity;GO:0004715//non-membrane spanning protein tyrosine kinase activity;GO:0005102//receptor binding;GO:0005524//ATP binding	GO:0005737//cytoplasm;GO:0031234//extrinsic component of cytoplasmic side of plasma membrane
ENSGALG00000001489	74.0207	80.2388	-0.175687	0.06051439209756	0.107921126524438	no	ENSGALG00000001489	3455	3373	3364	4799	4578	4649	4787	3839	3688	84.1986	78.7067	77.8112	88.2882	69.2983	64.4755	80.2388	74.0207	ENSGALG00000001489	SSU72-201	Q5ZJQ7	-	-	-	-	-	-	GO:0006369//termination of RNA polymerase II transcription;GO:0006378//mRNA polyadenylation;GO:0070940//dephosphorylation of RNA polymerase II C-terminal domain	GO:0008420//CTD phosphatase activity;GO:0017018//myosin phosphatase activity	GO:0005737//cytoplasm;GO:0005847//mRNA cleavage and polyadenylation specificity factor complex
ENSGALG00000001491	2.59103	2.68928	-0.108759	0.387509380633127	0.498596707497282	no	ENSGALG00000001491	949	953	965	503	427	582	526	426	433	2.74825	2.28611	3.03347	3.02106	2.39468	2.35736	2.68928	2.59103	ENSGALG00000001491	419737	F1NS98	NCAPD3	XP_417877.5	condensin-2 complex subunit D3 isoform X3	K11491	NCAPD3	condensin-2 complex subunit D3	GO:0007076//mitotic chromosome condensation;GO:0010032//meiotic chromosome condensation;GO:0051301//cell division	GO:0042393//histone binding	GO:0000779//condensed chromosome, centromeric region;GO:0000796//condensin complex;GO:0005634//nucleus
ENSGALG00000001492	56.3252	51.4547	0.086592914283717	0.488297570250607	0.596466790528425	no	ENSGALG00000001492	4347	4373	4693	5365	5104	4779	4670	5931	5346	55.487	51.7266	47.1506	50.7719	63.1102	55.0935	51.4547	56.3252	ENSGALG00000001492	107057310	F1NRQ2	LOC107057310	XP_024998137.1	protein NDRG3 isoform X2	-	-	-	GO:0007165//signal transduction	-	GO:0005737//cytoplasm
ENSGALG00000001501	66.3613	101.189	-0.669235	4.81E-13	4.58E-12	down	ENSGALG00000001501	14821	14469	15066	20525	19705	18800	14258	10733	11897	107.857	101.467	94.2437	78.7608	58.028	62.295	101.189	66.3613	ENSGALG00000001501	MAPK3-201	Q8UWG6	-	-	-	-	-	-	GO:0000165//MAPK cascade;GO:0006468//protein phosphorylation;GO:0007166//cell surface receptor signaling pathway;GO:0033043//regulation of organelle organization;GO:0035556//intracellular signal transduction	GO:0004674//protein serine/threonine kinase activity;GO:0004707//MAP kinase activity;GO:0005524//ATP binding	GO:0005634//nucleus;GO:0005737//cytoplasm;GO:0005856//cytoskeleton
ENSGALG00000001502	18.7344	15.4045	0.231520330911827	0.010430800524456	0.022998301913429	no	ENSGALG00000001502	1212	1200	1166	824	882	856	990	947	1035	15.2024	15.9454	15.0656	19.2002	17.9757	19.0272	15.4045	18.7344	ENSGALG00000001502	419606	E1BU24	UTP11	XP_417753.1	probable U3 small nucleolar RNA-associated protein 11	K14769	UTP11	U3 small nucleolar RNA-associated protein 11	GO:0006364//rRNA processing;GO:0007399//nervous system development;GO:0043065//positive regulation of apoptotic process	-	GO:0005615//extracellular space;GO:0005730//nucleolus;GO:0005737//cytoplasm;GO:0032040//small-subunit processome
ENSGALG00000001503	5.4076	3.85262	0.433282441389494	0.001133306534856	0.003077195926955	no	ENSGALG00000001503	2697	2583	2807	580	572	857	1046	759	871	3.4236	3.30851	4.82574	6.4904	4.60943	5.12298	3.85262	5.4076	ENSGALG00000001503	417334	F1NK98	TBCD	XP_015150622.2	tubulin-specific chaperone D isoform X1	K21767	TBCD	tubulin-specific chaperone D	GO:0000226//microtubule cytoskeleton organization;GO:0006457//protein folding;GO:0007021//tubulin complex assembly;GO:0007023//post-chaperonin tubulin folding pathway;GO:0034333//adherens junction assembly;GO:0050790//regulation of catalytic activity;GO:0070830//bicellular tight junction assembly	GO:0005096//GTPase activator activity;GO:0048487//beta-tubulin binding	GO:0016328//lateral plasma membrane
ENSGALG00000001504	9.71081	18.1379	-0.955391	1.58E-22	3.97E-21	down	ENSGALG00000001504	1037	1149	1172	2972	3011	2940	1625	1531	1394	18.5304	18.3963	17.4869	10.6506	9.82116	8.66064	18.1379	9.71081	ENSGALG00000001504	419869	F1P5C0	DDX20	XP_040508945.1	probable ATP-dependent RNA helicase DDX20 isoform X2	K13131	DDX20	ATP-dependent RNA helicase DDX20 [EC:3.6.4.13]	GO:0000122//negative regulation of transcription from RNA polymerase II promoter;GO:0000387//spliceosomal snRNP assembly;GO:0043065//positive regulation of apoptotic process;GO:0048477//oogenesis;GO:0050810//regulation of steroid biosynthetic process	GO:0003723//RNA binding;GO:0003724//RNA helicase activity;GO:0005524//ATP binding;GO:0016787//hydrolase activity;GO:0030674//protein binding, bridging;GO:0042826//histone deacetylase binding	GO:0005829//cytosol;GO:0032797//SMN complex;GO:0090571//RNA polymerase II transcription repressor complex
ENSGALG00000001506	4.91498	3.20408	0.572443538670358	0.006281479223553	0.014633097411878	no	ENSGALG00000001506	522	449	389	135	110	83	139	185	158	4.03038	3.21801	2.36385	4.36227	5.68244	4.70023	3.20408	4.91498	ENSGALG00000001506	PTTG2-201	E1BU16	-	-	-	-	-	-	GO:0045143//homologous chromosome segregation;GO:0051276//chromosome organization;GO:2000816//negative regulation of mitotic sister chromatid separation	-	GO:0005634//nucleus;GO:0005737//cytoplasm
ENSGALG00000001512	0.04987	0.14764	-1.66929	0.036486267197648	0.069625483767786	no	ENSGALG00000001512	7	5	6	26	18	6	11	4	1	0.23329	0.15826	0.05136	0.10375	0.03693	0.00894	0.14764	0.04987	ENSGALG00000001512	KCND3-203	F1NRL8	-	-	-	-	-	-	GO:0034765//regulation of ion transmembrane transport;GO:0051260//protein homooligomerization;GO:0071805//potassium ion transmembrane transport;GO:0086091//regulation of heart rate by cardiac conduction;GO:0097623//potassium ion export across plasma membrane;GO:0098915//membrane repolarization during ventricular cardiac muscle cell action potential	GO:0005249//voltage-gated potassium channel activity;GO:0005250//A-type (transient outward) potassium channel activity;GO:0044325//ion channel binding;GO:1902282//voltage-gated potassium channel activity involved in ventricular cardiac muscle cell action potential repolarization	GO:0008076//voltage-gated potassium channel complex;GO:0014069//postsynaptic density;GO:0016021//integral component of membrane;GO:0043025//neuronal cell body;GO:0043197//dendritic spine;GO:0045211//postsynaptic membrane;GO:0098982//GABA-ergic synapse;GO:0099060//integral component of postsynaptic specialization membrane
ENSGALG00000001513	1.33548	2.12673	-0.756976	0.004369778471582	0.010513667404895	no	ENSGALG00000001513	1772	1624	1665	545	494	741	600	185	270	2.00306	1.77912	2.59802	2.3181	0.69955	0.9888	2.12673	1.33548	ENSGALG00000001513	CNTRL-201	A0A1D5PL93	-	-	-	-	-	-	GO:0051493//regulation of cytoskeleton organization	GO:0008092//cytoskeletal protein binding	GO:0005815//microtubule organizing center
ENSGALG00000001521	42.9462	38.4215	0.120023738077072	0.34469760600446	0.455205376433693	no	ENSGALG00000001521	4085	3928	4275	5748	5844	5749	5094	6728	6703	39.0676	38.9217	37.2752	36.3952	47.0474	45.3961	38.4215	42.9462	ENSGALG00000001521	419738	F1NPH4	VPS26B	XP_417878.1	vacuolar protein sorting-associated protein 26B	K18466	VPS26A_B	vacuolar protein sorting-associated protein 26A/B	GO:0006886//intracellular protein transport;GO:0042147//retrograde transport, endosome to Golgi	-	GO:0005768//endosome;GO:0005829//cytosol;GO:0030904//retromer complex
ENSGALG00000001522	24.8532	41.1596	-0.789888	5.82E-14	6.23E-13	down	ENSGALG00000001522	5424	5097	5406	6456	6079	6969	4570	3059	3571	41.8226	38.5888	43.0672	31.1207	20.3881	23.0509	41.1596	24.8532	ENSGALG00000001522	419131	A0A1D5P105	PHF20	XP_004946943.1	PHD finger protein 20 isoform X12	K18402	PHF20	PHD finger protein 20	GO:0006357//regulation of transcription from RNA polymerase II promoter;GO:0016573//histone acetylation;GO:0043981//histone H4-K5 acetylation;GO:0043982//histone H4-K8 acetylation;GO:0043984//histone H4-K16 acetylation	GO:0046872//metal ion binding	GO:0044545//NSL complex;GO:0071339//MLL1 complex
ENSGALG00000001525	24.1143	24.7475	-0.10089	0.348313814047979	0.459233604377183	no	ENSGALG00000001525	5582	5330	5243	2876	3151	3002	3420	2349	2599	24.1883	25.9685	24.0855	30.2363	20.3259	21.7808	24.7475	24.1143	ENSGALG00000001525	-	-	-	-	-	-	-	-	-	-	-
ENSGALG00000001527	0.21568	0.57808	-1.47626	0.000161677391302	0.000512112383327	down	ENSGALG00000001527	6	4	18	91	83	85	33	33	26	0.62275	0.55658	0.5549	0.23739	0.23235	0.17729	0.57808	0.21568	ENSGALG00000001527	419413	F1NPH3	-	-	-	K24507	VWA1	von Willebrand factor A domain-containing protein 1	-	-	GO:0005604//basement membrane;GO:0016020//membrane
ENSGALG00000001529	26.5133	14.7135	0.790658541132412	1.13E-13	1.17E-12	up	ENSGALG00000001529	2064	1987	2047	712	871	915	1673	1249	1355	12.889	15.4504	15.8012	31.8362	23.2623	24.4416	14.7135	26.5133	ENSGALG00000001529	THYN1-205	A0A1D5PEL7	-	-	-	-	-	-	-	-	GO:0005634//nucleus
ENSGALG00000001531	1.42932	1.09452	0.306327480504096	0.27177239654057	0.376024981395144	no	ENSGALG00000001531	302	339	322	103	117	125	226	126	73	1.0039	1.11743	1.16222	2.3155	1.26349	0.70896	1.09452	1.42932	ENSGALG00000001531	417335	E1BRW8	FN3K	XP_015150748.1	fructosamine-3-kinase isoform X2	K15522	FN3K	protein-fructosamine 3-kinase [EC:2.7.1.171]	GO:0016310//phosphorylation;GO:0030389//fructosamine metabolic process	GO:0016301//kinase activity;GO:0102193//protein-ribulosamine 3-kinase activity	-
ENSGALG00000001533	0.38624	0.47113	-0.348459	0.288000320805888	0.394541666551229	no	ENSGALG00000001533	56	48	36	70	38	68	60	40	37	0.57487	0.3058	0.53273	0.51798	0.33797	0.30278	0.47113	0.38624	ENSGALG00000001533	769262	F1NPH1	TSNAXIP1	XP_015134638.2	translin-associated factor X-interacting protein 1 isoform X2	-	-	-	-	-	GO:0005737//cytoplasm
ENSGALG00000001534	0.04189	0.07839	-0.994906	0.349317979234661	0.460041505419458	no	ENSGALG00000001534	7	7	2	9	2	9	7	3	0	0.10829	0.02358	0.1033	0.08854	0.03714	0	0.07839	0.04189	ENSGALG00000001534	TMEM88B-201	F1NPH0	-	-	-	-	-	-	-	GO:0030165//PDZ domain binding	GO:0005886//plasma membrane;GO:0016021//integral component of membrane
ENSGALG00000001536	14.541	9.8402	0.522036964309301	4.59E-05	0.000159735929614	no	ENSGALG00000001536	1352	1253	1396	1439	1722	1881	2050	2485	2569	8.63281	10.1229	10.7649	12.928	15.338	15.357	9.8402	14.541	ENSGALG00000001536	419132	F1NPG6	ARHGAP39L	XP_046758919.1	rho GTPase-activating protein 39 isoform X3	K20649	ARHGAP39	Rho GTPase-activating protein 39	GO:0007165//signal transduction;GO:0050790//regulation of catalytic activity	GO:0005096//GTPase activator activity	GO:0005737//cytoplasm;GO:0005856//cytoskeleton
ENSGALG00000001538	17.9413	11.5583	0.581442096956537	1.29E-10	9.34E-10	no	ENSGALG00000001538	2789	2544	2758	1344	1198	1254	1954	1738	1930	12.5474	10.9595	11.1681	19.1762	16.6937	17.954	11.5583	17.9413	ENSGALG00000001538	ST7L-201	A0A452J7Y8	-	-	-	-	-	-	-	-	GO:0016021//integral component of membrane
ENSGALG00000001540	16.5336	18.2141	-0.190877	0.06969555305457	0.121905924030069	no	ENSGALG00000001540	1619	1451	1400	1497	1364	1345	1209	1130	1308	19.8704	17.7411	17.0308	16.8693	15.4317	17.2999	18.2141	16.5336	ENSGALG00000001540	419608	Q5F387	SF3A3	XP_001232935.1	splicing factor 3A subunit 3	K12827	SF3A3	splicing factor 3A subunit 3	GO:0000398//mRNA splicing, via spliceosome;GO:1903241//U2-type prespliceosome assembly	GO:0003723//RNA binding;GO:0008270//zinc ion binding	GO:0005681//spliceosomal complex;GO:0005686//U2 snRNP;GO:0016607//nuclear speck;GO:0071005//U2-type precatalytic spliceosome;GO:0071013//catalytic step 2 spliceosome
ENSGALG00000001542	38.9254	47.3477	-0.331092	0.005930483773856	0.013893224800485	no	ENSGALG00000001542	1067	1059	1169	2000	1778	1726	1374	1493	1455	52.7179	45.9242	43.4008	38.0715	40.4891	38.2156	47.3477	38.9254	ENSGALG00000001542	MRPL20-201	E1BRV2	-	-	-	-	-	-	GO:0000027//ribosomal large subunit assembly;GO:0006412//translation	GO:0003735//structural constituent of ribosome;GO:0019843//rRNA binding	GO:0005762//mitochondrial large ribosomal subunit
ENSGALG00000001545	2.67792	3.14637	-0.284633	0.149217875742938	0.23183870245374	no	ENSGALG00000001545	134	112	111	309	185	251	214	201	190	3.99697	2.34491	3.09724	2.90986	2.67497	2.44893	3.14637	2.67792	ENSGALG00000001545	RAB40B-201	F1NPF9	-	-	-	-	-	-	GO:0016567//protein ubiquitination;GO:0035556//intracellular signal transduction;GO:0072659//protein localization to plasma membrane	GO:0003924//GTPase activity;GO:0005525//GTP binding	GO:0005768//endosome;GO:0005886//plasma membrane;GO:0008021//synaptic vesicle;GO:0043231//intracellular membrane-bounded organelle
ENSGALG00000001546	7.82381	15.9297	-1.09081	2.96E-15	3.62E-14	down	ENSGALG00000001546	3106	2947	3102	8007	6288	6509	3985	2501	3258	18.7775	14.4498	14.5617	9.82384	6.03437	7.61323	15.9297	7.82381	ENSGALG00000001546	ZZEF1-201	E1BRV1	-	-	-	-	-	-	-	-	-
ENSGALG00000001547	36.8113	48.6121	-0.471277	0.00075440631136	0.002115159821672	no	ENSGALG00000001547	4528	4557	4563	3628	3938	3702	3604	2072	2432	48.0192	51.0746	46.7426	50.1438	28.2155	32.0746	48.6121	36.8113	ENSGALG00000001547	CAPZA1-202	P13127	-	-	-	-	-	-	GO:0030036//actin cytoskeleton organization;GO:0034329//cell junction assembly;GO:0051016//barbed-end actin filament capping	GO:0005515//protein binding;GO:0051015//actin filament binding	GO:0005829//cytosol;GO:0005886//plasma membrane;GO:0008290//F-actin capping protein complex;GO:0030018//Z disc;GO:0071203//WASH complex
ENSGALG00000001550	113.443	191.827	-0.821295	1.96E-12	1.75E-11	down	ENSGALG00000001550	10682	10499	10519	18634	17317	20078	13220	9076	9180	195.84	178.341	201.301	146.054	98.1389	96.1366	191.827	113.443	ENSGALG00000001550	428133	A0A3Q3A4D8	RBM23	XP_040506807.1	RNA-binding protein 39 isoform X3	K13091	RBM23_39	RNA-binding protein 23/39	GO:0006397//mRNA processing;GO:0048024//regulation of mRNA splicing, via spliceosome	GO:0003723//RNA binding;GO:0050733//RS domain binding	GO:0016607//nuclear speck;GO:0032991//macromolecular complex;GO:0034451//centriolar satellite
ENSGALG00000001551	54.2465	118.514	-1.18231	6.21E-46	9.47E-44	down	ENSGALG00000001551	6321	6208	6036	11795	10496	12677	5670	4834	4725	122.716	107.006	125.82	62.0114	51.7441	48.9841	118.514	54.2465	ENSGALG00000001551	CCNL2-202	A0A3Q2UJN6	-	-	-	-	-	-	GO:0006357//regulation of transcription from RNA polymerase II promoter;GO:0050790//regulation of catalytic activity	GO:0016538//cyclin-dependent protein serine/threonine kinase regulator activity	GO:0005634//nucleus
ENSGALG00000001557	0.99507	0.29018	1.73174731684974	1.51E-09	9.66E-09	up	ENSGALG00000001557	107	113	88	23	38	23	81	103	91	0.24365	0.39447	0.23243	0.90201	1.12262	0.96058	0.29018	0.99507	ENSGALG00000001557	ACAD8-201	F1NNW2	-	-	-	-	-	-	GO:0006629//lipid metabolic process	GO:0003995//acyl-CoA dehydrogenase activity;GO:0050660//flavin adenine dinucleotide binding	-
ENSGALG00000001558	2.37168	1.24142	0.898939941079283	3.85E-05	0.000135533676324	up	ENSGALG00000001558	217	217	219	130	148	184	219	363	258	1.07457	1.19877	1.45091	1.90293	3.0871	2.12502	1.24142	2.37168	ENSGALG00000001558	MOV10-201	-	-	-	-	-	-	-	-	-	-
ENSGALG00000001559	0.42573	0.08913	2.20115450270492	9.61E-06	3.71E-05	up	ENSGALG00000001559	15	10	9	8	11	6	41	37	36	0.0873	0.11762	0.06246	0.47032	0.41541	0.39145	0.08913	0.42573	ENSGALG00000001559	ZP3-202	P79762	-	-	-	-	-	-	GO:0007339//binding of sperm to zona pellucida;GO:0032570//response to progesterone;GO:0033574//response to testosterone;GO:0035803//egg coat formation;GO:2000344//positive regulation of acrosome reaction	GO:0032190//acrosin binding;GO:0035804//structural constituent of egg coat;GO:0042802//identical protein binding	GO:0005615//extracellular space;GO:0005886//plasma membrane;GO:0016021//integral component of membrane;GO:0031012//extracellular matrix;GO:0045177//apical part of cell
ENSGALG00000001561	229.786	110.579	1.0089564572047	2.33E-32	1.28E-30	up	ENSGALG00000001561	35886	32458	35443	7759	8189	9392	16010	16581	17590	104.028	107.586	120.124	225.642	228.72	234.995	110.579	229.786	ENSGALG00000001561	MXRA8-201	A0A3Q2TZ65	-	-	-	-	-	-	GO:0007155//cell adhesion;GO:0030154//cell differentiation	-	GO:0005886//plasma membrane;GO:0009986//cell surface;GO:0016021//integral component of membrane
ENSGALG00000001563	33.2135	36.5872	-0.189849	0.008353104606373	0.018843243388903	no	ENSGALG00000001563	2478	2355	2436	3555	3721	3906	3233	3060	3385	35.7088	36.625	37.428	34.1371	31.6233	33.8801	36.5872	33.2135	ENSGALG00000001563	WDR45B-204	Q5ZL16	-	-	-	-	-	-	GO:0000045//autophagosome assembly;GO:0000422//mitophagy;GO:0006497//protein lipidation;GO:0009267//cellular response to starvation;GO:0034497//protein localization to pre-autophagosomal structure;GO:0044804//nucleophagy	GO:0032266//phosphatidylinositol-3-phosphate binding;GO:0080025//phosphatidylinositol-3,5-bisphosphate binding	GO:0000407//pre-autophagosomal structure;GO:0005764//lysosome;GO:0005829//cytosol;GO:0019898//extrinsic component of membrane;GO:0034045//pre-autophagosomal structure membrane
ENSGALG00000001564	0.00204	0.00393	-0.910463	0.815105904913681	NA	no	ENSGALG00000001564	0	1	0	1	1	0	0	1	0	0.00595	0.00583	0	0	0.00613	0	0.00393	0.00204	ENSGALG00000001564	ATP2A3-202	F1NNV0	-	-	-	-	-	-	GO:0006874//cellular calcium ion homeostasis;GO:0034220//ion transmembrane transport;GO:0070588//calcium ion transmembrane transport	GO:0005388//calcium-transporting ATPase activity;GO:0005524//ATP binding;GO:0015662//ATPase activity, coupled to transmembrane movement of ions, phosphorylative mechanism;GO:0016887//ATPase activity	GO:0016021//integral component of membrane;GO:0033017//sarcoplasmic reticulum membrane
ENSGALG00000001565	0.34456	0.33646	-0.0512207	0.871268880763856	0.908991167003683	no	ENSGALG00000001565	142	152	177	93	84	57	123	40	65	0.40869	0.36172	0.23896	0.5682	0.18085	0.28463	0.33646	0.34456	ENSGALG00000001565	417122	A0A1D5PC67	C5	XP_046757768.1	complement C5 isoform X2	K03994	C5	complement component 5	GO:0010951//negative regulation of endopeptidase activity	GO:0004866//endopeptidase inhibitor activity	GO:0005615//extracellular space
ENSGALG00000001568	21.7738	29.5672	-0.499638	7.00E-09	4.14E-08	no	ENSGALG00000001568	4590	4486	4632	4212	3972	4066	3246	2479	2872	31.1786	28.811	28.712	25.2581	18.8797	21.1837	29.5672	21.7738	ENSGALG00000001568	NFS1-201	A0A3Q2UPK4	-	-	-	-	-	-	-	-	-
ENSGALG00000001569	106.698	57.5666	0.855570505525977	6.57E-07	3.03E-06	up	ENSGALG00000001569	1342	1361	1374	3219	3077	3018	4017	6662	5835	61.0018	57.1388	54.5594	80.0218	129.89	110.182	57.5666	106.698	ENSGALG00000001569	RHOC-202	Q9PSX7	-	-	-	-	-	-	GO:0000281//mitotic cytokinesis;GO:0007015//actin filament organization;GO:0007163//establishment or maintenance of cell polarity;GO:0007264//small GTPase mediated signal transduction;GO:0008360//regulation of cell shape;GO:0016477//cell migration;GO:0030865//cortical cytoskeleton organization;GO:0032956//regulation of actin cytoskeleton organization;GO:0043297//apical junction assembly;GO:004431…	GO:0003924//GTPase activity;GO:0005525//GTP binding;GO:0019901//protein kinase binding	GO:0005856//cytoskeleton;GO:0005886//plasma membrane;GO:0005938//cell cortex;GO:0031410//cytoplasmic vesicle;GO:0032154//cleavage furrow;GO:0042995//cell projection;GO:0043005//neuron projection
ENSGALG00000001571	0.04447	0.05906	-0.445168	0.678768239042839	0.763398947430615	no	ENSGALG00000001571	2	9	2	18	1	6	5	12	1	0.1291	0.00703	0.04105	0.0377	0.08855	0.00715	0.05906	0.04447	ENSGALG00000001571	MYO1F-202	F1NNT7	-	-	-	-	-	-	GO:0007015//actin filament organization;GO:0030050//vesicle transport along actin filament	GO:0000146//microfilament motor activity;GO:0003779//actin binding;GO:0005524//ATP binding;GO:0051015//actin filament binding	GO:0005737//cytoplasm;GO:0005886//plasma membrane;GO:0005902//microvillus;GO:0015629//actin cytoskeleton;GO:0016459//myosin complex;GO:0031528//microvillus membrane;GO:0031982//vesicle
ENSGALG00000001572	15.3352	4.96167	1.59225334307769	9.85E-18	1.55E-16	up	ENSGALG00000001572	425	462	522	178	168	211	428	663	551	4.87129	4.50521	5.50852	12.3127	18.6676	15.0254	4.96167	15.3352	ENSGALG00000001572	COMMD4-202	A0A1D5NWU4	-	-	-	-	-	-	-	-	-
ENSGALG00000001573	0	0	0	1	NA	no	ENSGALG00000001573	0	0	0	0	0	0	0	0	0	0	0	0	0	0	0	0	0	ENSGALG00000001573	P2RX1-203	Q8AWC0	-	-	-	-	-	-	GO:0002554//serotonin secretion by platelet;GO:0003056//regulation of vascular smooth muscle contraction;GO:0006919//activation of cysteine-type endopeptidase activity involved in apoptotic process;GO:0007320//insemination;GO:0030168//platelet activation;GO:0033198//response to ATP;GO:0035590//purinergic nucleotide receptor signaling pathway;GO:0043270//positive regulation of ion transport;GO:004…	GO:0001614//purinergic nucleotide receptor activity;GO:0004931//extracellular ATP-gated cation channel activity;GO:0005524//ATP binding	GO:0005639//integral component of nuclear inner membrane;GO:0005887//integral component of plasma membrane;GO:0009897//external side of plasma membrane;GO:0045211//postsynaptic membrane
ENSGALG00000001577	13.1861	26.8018	-1.08314	1.46E-24	4.38E-23	down	ENSGALG00000001577	2231	2292	2478	4291	3864	3804	2152	1617	1840	29.4733	26.007	24.9252	15.5381	11.427	12.5933	26.8018	13.1861	ENSGALG00000001577	FOXK2-202	F1NNS0	-	-	-	-	-	-	GO:0006357//regulation of transcription from RNA polymerase II promoter;GO:0045892//negative regulation of transcription, DNA-templated;GO:0045893//positive regulation of transcription, DNA-templated	GO:0000978//RNA polymerase II core promoter proximal region sequence-specific DNA binding;GO:0000981//RNA polymerase II transcription factor activity, sequence-specific DNA binding	GO:0005634//nucleus
ENSGALG00000001583	35.8677	39.0864	-0.164807	0.303202959465756	0.410382540258731	no	ENSGALG00000001583	1919	1776	1823	5483	5025	4221	3415	4850	4682	44.544	40.0027	32.7126	29.164	40.5381	37.9012	39.0864	35.8677	ENSGALG00000001583	417123	F1NLM1	TRAF1	XP_046757780.1	TNF receptor-associated factor 1 isoform X3	K03172	TRAF1	TNF receptor-associated factor 1	GO:0006915//apoptotic process;GO:0033209//tumor necrosis factor-mediated signaling pathway;GO:0042981//regulation of apoptotic process;GO:0043122//regulation of I-kappaB kinase/NF-kappaB signaling;GO:0046330//positive regulation of JNK cascade;GO:0051092//positive regulation of NF-kappaB transcription factor activity;GO:0070534//protein K63-linked ubiquitination	GO:0005164//tumor necrosis factor receptor binding;GO:0008270//zinc ion binding;GO:0031625//ubiquitin protein ligase binding	GO:0005737//cytoplasm;GO:0009898//cytoplasmic side of plasma membrane;GO:0098802//plasma membrane receptor complex
ENSGALG00000001586	0.42286	0.13098	1.65132899846442	0.000941219501434	0.002591531706677	up	ENSGALG00000001586	22	21	22	9	7	7	19	30	22	0.15692	0.11959	0.11643	0.34823	0.53815	0.38221	0.13098	0.42286	ENSGALG00000001586	NEIL1-201	F1NLM0	-	-	-	-	-	-	GO:0006284//base-excision repair	GO:0003676//nucleic acid binding;GO:0003906//DNA-(apurinic or apyrimidinic site) lyase activity;GO:0008270//zinc ion binding;GO:0019104//DNA N-glycosylase activity	GO:0005634//nucleus
ENSGALG00000001592	0.08841	0.06412	0.381369763588908	0.75553033535691	0.823781431063057	no	ENSGALG00000001592	1	1	5	1	8	8	12	4	6	0.01168	0.09156	0.08913	0.14733	0.04807	0.06983	0.06412	0.08841	ENSGALG00000001592	420088	F1NLL6	ACER1	XP_004948808.1	alkaline ceramidase 1	K01441	ACER1_2	alkaline ceramidase [EC:3.5.1.23]	GO:0046512//sphingosine biosynthetic process;GO:0046514//ceramide catabolic process	GO:0071633//dihydroceramidase activity	GO:0005783//endoplasmic reticulum;GO:0016021//integral component of membrane
ENSGALG00000001593	19.2188	18.1718	0.030337295185728	0.754007483056307	0.822516938655067	no	ENSGALG00000001593	1611	1572	1681	1190	1144	1156	1170	1140	1212	19.0033	17.9016	17.6104	19.6406	18.73	19.2857	18.1718	19.2188	ENSGALG00000001593	UFD1L-202	Q98UC3	-	-	-	-	-	-	GO:0030433//ER-associated ubiquitin-dependent protein catabolic process;GO:0071712//ER-associated misfolded protein catabolic process	GO:0031593//polyubiquitin binding	GO:0034098//VCP-NPL4-UFD1 AAA ATPase complex
ENSGALG00000001595	2.31359	1.28981	0.801734324307731	8.50E-07	3.85E-06	up	ENSGALG00000001595	576	542	524	174	148	207	259	324	322	1.30356	1.08649	1.47938	2.0397	2.49733	2.40374	1.28981	2.31359	ENSGALG00000001595	772213	E1BYX4	PHF19	XP_015135303.2	PHD finger protein 19 isoform X2	K11486	PHF19	PHD finger protein 19	GO:0006325//chromatin organization;GO:0006355//regulation of transcription, DNA-templated	GO:0003677//DNA binding;GO:0003682//chromatin binding;GO:0035064//methylated histone binding;GO:0046872//metal ion binding	GO:0005634//nucleus
ENSGALG00000001596	29.4077	28.2437	0.003160256600951	0.963246889096367	0.978455570553249	no	ENSGALG00000001596	5969	5510	5961	4920	4818	5014	5301	4462	4873	28.901	27.733	28.097	32.7334	26.9667	28.5229	28.2437	29.4077	ENSGALG00000001596	420089	F1NLL5	MLLT1	XP_046760598.1	protein ENL isoform X3	K15187	MLLT1_3	YEATS domain-containing protein 1/3	GO:0006338//chromatin remodeling;GO:0006357//regulation of transcription from RNA polymerase II promoter;GO:0016573//histone acetylation	GO:0042393//histone binding	GO:0032783//ELL-EAF complex;GO:0035267//NuA4 histone acetyltransferase complex
ENSGALG00000001597	101.862	42.0533	1.24000313681774	3.94E-16	5.28E-15	up	ENSGALG00000001597	4488	4409	4366	2283	2664	2626	4438	6547	6543	38.9297	44.5135	42.7168	79.5514	114.86	111.174	42.0533	101.862	ENSGALG00000001597	419997	E1BYW9	PSMB3	XP_015155007.1	proteasome subunit beta type-3	K02735	PSMB3	20S proteasome subunit beta 3 [EC:3.4.25.1]	GO:0010498//proteasomal protein catabolic process;GO:0043161//proteasome-mediated ubiquitin-dependent protein catabolic process	-	GO:0005634//nucleus;GO:0005737//cytoplasm;GO:0005839//proteasome core complex;GO:0019774//proteasome core complex, beta-subunit complex
ENSGALG00000001600	9.96848	8.76737	0.136409398490071	0.175553440786166	0.264843664905409	no	ENSGALG00000001600	2354	2139	2471	2032	1843	2078	2103	2021	2336	9.1827	8.1612	8.9582	9.99013	9.39644	10.5189	8.76737	9.96848	ENSGALG00000001600	419416	Q5F487	DVL1	XP_046759179.1	segment polarity protein dishevelled homolog DVL-1 isoform X4	K02353	DVL	segment polarity protein dishevelled	GO:0035556//intracellular signal transduction;GO:0060070//canonical Wnt signaling pathway;GO:0090179//planar cell polarity pathway involved in neural tube closure	GO:0005109//frizzled binding	GO:0005829//cytosol
ENSGALG00000001602	104.011	103.297	-0.0468322	0.54531574738348	0.648916350426729	no	ENSGALG00000001602	5140	4881	4927	3844	4085	3854	4163	3468	3672	103.374	107.647	98.8706	117.684	95.9525	98.3965	103.297	104.011	ENSGALG00000001602	NUTF2-201	F1NLL4	-	-	-	-	-	-	GO:0006606//protein import into nucleus;GO:0006913//nucleocytoplasmic transport	-	GO:0044613//nuclear pore central transport channel
ENSGALG00000001603	19.1728	12.8429	0.524275038861933	4.04E-06	1.66E-05	no	ENSGALG00000001603	1709	1568	1739	1491	2058	2044	2844	2436	2661	10.526	14.2369	13.7657	21.1058	17.6936	18.719	12.8429	19.1728	ENSGALG00000001603	417341	E1BYV6	NARF	XP_004946147.1	nuclear prelamin A recognition factor	-	-	-	-	GO:0005521//lamin binding	GO:0005638//lamin filament
ENSGALG00000001604	1.3943	1.17431	0.198942793470228	0.200502647733602	0.294973441343523	no	ENSGALG00000001604	616	572	552	150	127	126	147	159	151	1.33902	1.11092	1.07299	1.37943	1.46031	1.34315	1.17431	1.3943	ENSGALG00000001604	428238	F1NLL2	GLB1L2	XP_015153622.2	beta-galactosidase-1-like protein 2 isoform X2	K25543	GLB1L	beta-galactosidase-1-like protein [EC:3.2.1.-]	GO:0005975//carbohydrate metabolic process	GO:0004565//beta-galactosidase activity	GO:0005773//vacuole
ENSGALG00000001605	1.71195	0.72681	1.21481057965598	0.00047844842728	0.001394374501576	up	ENSGALG00000001605	147	117	135	60	105	83	82	237	241	0.54045	0.92677	0.7132	0.77643	2.19635	2.16306	0.72681	1.71195	ENSGALG00000001605	419873	F1NLL1	PPM1J	XP_040508946.1	protein phosphatase 1J isoform X2	K17504	PPM1J	protein phosphatase 1J [EC:3.1.3.16]	GO:0006470//protein dephosphorylation	GO:0004722//protein serine/threonine phosphatase activity	-
ENSGALG00000001606	3.73055	2.23654	0.685689434500636	7.90E-07	3.60E-06	up	ENSGALG00000001606	576	610	715	231	290	329	476	418	454	1.86958	2.29991	2.54013	4.0497	3.48063	3.66131	2.23654	3.73055	ENSGALG00000001606	419609	A0A3Q2TUD3	INPP5B	XP_046759663.1	type II inositol 1	K01099	INPP5B_F	inositol polyphosphate 5-phosphatase INPP5B/F [EC:3.1.3.36]	-	-	-
ENSGALG00000001607	1.53005	0.44034	1.74216143884771	6.58E-11	4.93E-10	up	ENSGALG00000001607	327	348	341	31	58	108	251	177	218	0.21456	0.39337	0.7131	1.82623	1.26043	1.5035	0.44034	1.53005	ENSGALG00000001607	417342	E1BYV2	CYBC1	XP_040505575.1	cytochrome b-245 chaperone 1 isoform X2	K25863	CYBC1	cytochrome b-245 chaperone 1	-	-	GO:0005789//endoplasmic reticulum membrane;GO:0016021//integral component of membrane
ENSGALG00000001608	0.20057	0.32327	-0.72869	0.059923394972498	0.107063832595035	no	ENSGALG00000001608	21	29	21	45	47	57	24	38	26	0.30008	0.30712	0.3626	0.16824	0.26071	0.17276	0.32327	0.20057	ENSGALG00000001608	426920	A0A1L1RWG6	UNC5D	XP_040507456.1	netrin receptor UNC5D isoform X4	-	-	-	GO:0007411//axon guidance;GO:0021859//pyramidal neuron differentiation;GO:0038007//netrin-activated signaling pathway;GO:0098742//cell-cell adhesion via plasma-membrane adhesion molecules;GO:2001222//regulation of neuron migration	GO:0005042//netrin receptor activity	GO:0005886//plasma membrane;GO:0009986//cell surface;GO:0016021//integral component of membrane
ENSGALG00000001610	17.6766	12.6059	0.441039523999438	2.13E-06	9.13E-06	no	ENSGALG00000001610	2913	2711	2957	1729	1902	2102	2430	2499	2734	11.6804	12.5909	13.5464	17.2566	17.3692	18.404	12.6059	17.6766	ENSGALG00000001610	419999	A0A1D5PV96	PIP4K2B	XP_046760420.1	phosphatidylinositol 5-phosphate 4-kinase type-2 beta isoform X3	K00920	PIP4K2	1-phosphatidylinositol-5-phosphate 4-kinase [EC:2.7.1.149]	GO:0016310//phosphorylation;GO:0046627//negative regulation of insulin receptor signaling pathway;GO:0046854//phosphatidylinositol phosphorylation;GO:0090217//negative regulation of 1-phosphatidylinositol-4-phosphate 5-kinase activity;GO:1902635//1-phosphatidyl-1D-myo-inositol 4,5-bisphosphate biosynthetic process;GO:2000786//positive regulation of autophagosome assembly	GO:0005524//ATP binding;GO:0005525//GTP binding;GO:0016308//1-phosphatidylinositol-4-phosphate 5-kinase activity;GO:0042803//protein homodimerization activity	GO:0005654//nucleoplasm;GO:0005776//autophagosome;GO:0005886//plasma membrane
ENSGALG00000001611	0.01443	0.0181	-0.360745	0.815008617321678	0.867144602900777	no	ENSGALG00000001611	2	4	0	1	0	7	2	1	3	0.00707	0	0.04724	0.01487	0.00728	0.02115	0.0181	0.01443	ENSGALG00000001611	B3GAT1-201	F1NH16	-	-	-	-	-	-	GO:0005975//carbohydrate metabolic process;GO:0006486//protein glycosylation;GO:0050650//chondroitin sulfate proteoglycan biosynthetic process	GO:0015018//galactosylgalactosylxylosylprotein 3-beta-glucuronosyltransferase activity;GO:0046872//metal ion binding	GO:0000139//Golgi membrane;GO:0016021//integral component of membrane
ENSGALG00000001613	1.70881	3.96527	-1.28208	4.38E-09	2.65E-08	down	ENSGALG00000001613	293	267	276	458	293	321	195	122	123	5.18228	3.24866	3.46488	2.3194	1.42025	1.38679	3.96527	1.70881	ENSGALG00000001613	415897	F1NLK0	GNL3	XP_015148242.1	guanine nucleotide-binding protein-like 3 isoform X2	K14538	NUG1	nuclear GTP-binding protein	GO:0017145//stem cell division;GO:0019827//stem cell population maintenance;GO:0032206//positive regulation of telomere maintenance;GO:0033235//positive regulation of protein sumoylation;GO:1902895//positive regulation of pri-miRNA transcription from RNA polymerase II promoter;GO:1904816//positive regulation of protein localization to chromosome, telomeric region	GO:0005525//GTP binding;GO:0048027//mRNA 5'-UTR binding	GO:0005694//chromosome;GO:0005730//nucleolus;GO:0016604//nuclear body;GO:0030496//midbody
ENSGALG00000001615	1.51959	0.44352	1.73341022861334	5.37E-23	1.40E-21	up	ENSGALG00000001615	584	614	617	91	83	128	291	320	375	0.41123	0.36754	0.5518	1.38237	1.48781	1.6886	0.44352	1.51959	ENSGALG00000001615	-	A0A3Q2UKN5	-	-	-	-	-	-	GO:0006013//mannose metabolic process;GO:0009313//oligosaccharide catabolic process	GO:0004559//alpha-mannosidase activity;GO:0030246//carbohydrate binding;GO:0046872//metal ion binding	-
ENSGALG00000001616	1.89829	1.9596	-0.110618	0.50132124045167	0.608546790987718	no	ENSGALG00000001616	1003	893	1012	295	217	239	298	178	217	2.35748	1.69929	1.82202	2.50338	1.46351	1.72797	1.9596	1.89829	ENSGALG00000001616	416776	A0A3Q2UBE9	CDC45	XP_046757153.1	cell division control protein 45 homolog isoform X3	K06628	CDC45	cell division control protein 45	GO:0000727//double-strand break repair via break-induced replication;GO:0006270//DNA replication initiation;GO:1902977//mitotic DNA replication preinitiation complex assembly	GO:0003682//chromatin binding;GO:0003688//DNA replication origin binding;GO:0003697//single-stranded DNA binding	GO:0031261//DNA replication preinitiation complex
ENSGALG00000001617	0.1121	0.01689	2.69698296010918	0.002011240378314	0.005189302720009	up	ENSGALG00000001617	8	2	4	2	1	3	8	14	16	0.01735	0.0085	0.02483	0.07297	0.12498	0.13834	0.01689	0.1121	ENSGALG00000001617	771003	F1NKZ8	CAMKK1	XP_046758520.1	calcium/calmodulin-dependent protein kinase kinase 1 isoform X4	K00908	CAMKK1	calcium/calmodulin-dependent protein kinase kinase 1 [EC:2.7.11.17]	GO:0006468//protein phosphorylation;GO:0007165//signal transduction;GO:0032147//activation of protein kinase activity;GO:0061762//CAMKK-AMPK signaling cascade	GO:0004674//protein serine/threonine kinase activity;GO:0005524//ATP binding	-
ENSGALG00000001618	1.19775	0.52546	1.13035627151501	0.00010879835585	0.000355101390068	up	ENSGALG00000001618	199	211	216	35	62	89	157	81	164	0.30541	0.53013	0.74085	1.44011	0.72719	1.42595	0.52546	1.19775	ENSGALG00000001618	-	F1NKZ7	-	-	-	-	-	-	-	GO:0005506//iron ion binding;GO:0016705//oxidoreductase activity, acting on paired donors, with incorporation or reduction of molecular oxygen;GO:0031418//L-ascorbic acid binding;GO:0051213//dioxygenase activity	GO:0016021//integral component of membrane
ENSGALG00000001619	14.9627	13.5302	0.098201106595193	0.310990512373695	0.418942218016927	no	ENSGALG00000001619	1690	1769	1737	1728	1641	1803	1722	1803	1933	13.8728	12.9095	13.8084	14.5324	14.8924	15.4633	13.5302	14.9627	ENSGALG00000001619	424746	A0A1D5PIC1	ATG16L2	XP_004937000.1	autophagy-related protein 16-1 isoform X10	K17890	ATG16L1	autophagy-related protein 16-1	GO:0000045//autophagosome assembly;GO:0039689//negative stranded viral RNA replication	-	GO:0000421//autophagosome membrane
ENSGALG00000001620	2.58521	1.08628	1.20026501940685	9.04E-06	3.50E-05	up	ENSGALG00000001620	119	81	86	48	93	54	138	146	159	0.8205	1.55777	0.88056	2.47972	2.56768	2.70823	1.08628	2.58521	ENSGALG00000001620	417124	F1NKZ5	CUTAL	XP_415407.6	protein CutA homolog	K03926	cutA	periplasmic divalent cation tolerance protein	GO:0010038//response to metal ion	GO:0005507//copper ion binding	-
ENSGALG00000001624	18.0828	15.069	0.212438699171067	0.041394165605108	0.077811107425148	no	ENSGALG00000001624	1464	1528	1531	1459	1271	1326	1532	1418	1700	16.6164	14.1843	14.4063	18.3411	16.6153	19.2921	15.069	18.0828	ENSGALG00000001624	420000	E1BYR4	CWC25	XP_024999958.1	pre-mRNA-splicing factor CWC25 homolog	-	-	-	GO:0000398//mRNA splicing, via spliceosome	-	GO:0005684//U2-type spliceosomal complex;GO:0016607//nuclear speck;GO:0071006//U2-type catalytic step 1 spliceosome
ENSGALG00000001626	0.00429	0	0.979551652906334	0.82412052245737	NA	no	ENSGALG00000001626	0	0	0	0	0	0	0	1	0	0	0	0	0	0.01287	0	0	0.00429	ENSGALG00000001626	427800	E1BYR3	UTS2R	XP_024997447.2	urotensin-2 receptor	K04241	UTS2R	urotensin 2 receptor	GO:0007218//neuropeptide signaling pathway;GO:0008217//regulation of blood pressure	GO:0001604//urotensin II receptor activity;GO:0008528//G-protein coupled peptide receptor activity	GO:0005887//integral component of plasma membrane
ENSGALG00000001633	0.47889	0.44364	0.065378139139707	0.921512929091449	0.945824316406116	no	ENSGALG00000001633	0	1	7	24	19	17	18	23	21	0.5429	0.42116	0.36685	0.42802	0.53529	0.47335	0.44364	0.47889	ENSGALG00000001633	426921	E1BY90	DUSP26	XP_424530.1	dual specificity protein phosphatase 26	K14165	K14165	atypical dual specificity phosphatase [EC:3.1.3.16 3.1.3.48]	GO:0006470//protein dephosphorylation;GO:0043409//negative regulation of MAPK cascade	GO:0004725//protein tyrosine phosphatase activity;GO:0008138//protein tyrosine/serine/threonine phosphatase activity;GO:0017018//myosin phosphatase activity;GO:0033549//MAP kinase phosphatase activity	GO:0005737//cytoplasm
ENSGALG00000001634	880.841	801.712	0.096315756123771	0.489440331327952	0.597325825817267	no	ENSGALG00000001634	28868	29220	28368	47714	47131	44909	39776	57289	49658	839.254	812.336	753.545	735.451	1036.74	870.335	801.712	880.841	ENSGALG00000001634	RPL23-201	E1BY89	-	-	-	-	-	-	GO:0006412//translation	GO:0003735//structural constituent of ribosome;GO:0070180//large ribosomal subunit rRNA binding	GO:0022625//cytosolic large ribosomal subunit
ENSGALG00000001637	44.6489	33.8814	0.352802480421711	0.000655908260123	0.001860490578944	no	ENSGALG00000001637	3177	3146	3441	3417	4031	4118	4491	5025	5012	30.7488	35.5449	35.3506	42.4826	46.5231	44.9411	33.8814	44.6489	ENSGALG00000001637	PSMD5-201	F1NKW9	-	-	-	-	-	-	GO:0043248//proteasome assembly	-	-
ENSGALG00000001639	6.59272	8.97624	-0.497054	1.83E-06	7.94E-06	no	ENSGALG00000001639	553	549	528	1178	1171	1128	829	820	786	9.32582	9.08407	8.51882	6.89893	6.67892	6.20032	8.97624	6.59272	ENSGALG00000001639	MTF1-201	Q5ZLE7	-	-	-	-	-	-	GO:0006351//transcription, DNA-templated;GO:0006357//regulation of transcription from RNA polymerase II promoter;GO:0006979//response to oxidative stress;GO:0007417//central nervous system development;GO:0045944//positive regulation of transcription from RNA polymerase II promoter;GO:0046686//response to cadmium ion;GO:0071294//cellular response to zinc ion;GO:1990079//cartilage homeostasis	GO:0000978//RNA polymerase II core promoter proximal region sequence-specific DNA binding;GO:0000981//RNA polymerase II transcription factor activity, sequence-specific DNA binding;GO:0001228//transcriptional activator activity, RNA polymerase II transcription regulatory region sequence-specific binding;GO:0035035//histone acetyltransferase binding	GO:0005634//nucleus;GO:0005654//nucleoplasm;GO:0005737//cytoplasm
ENSGALG00000001640	2.37398	1.37735	0.749317171334478	0.063859206367529	0.113035841018359	no	ENSGALG00000001640	34	16	24	69	62	37	63	124	91	1.72742	1.52098	0.88365	1.65796	3.1939	2.27008	1.37735	2.37398	ENSGALG00000001640	426922	F1NJF6	RNF122	XP_015152922.1	RING finger protein 122 isoform X1	K15699	RNF122	RING finger protein 122	GO:0016567//protein ubiquitination	GO:0046872//metal ion binding;GO:0061630//ubiquitin protein ligase activity	GO:0012505//endomembrane system;GO:0016021//integral component of membrane
ENSGALG00000001642	16.5077	7.22616	1.14458320588814	1.62E-31	8.22E-30	up	ENSGALG00000001642	2059	1879	1957	581	558	586	1186	1260	1315	7.4669	7.02717	7.1844	16.0226	16.6604	16.8399	7.22616	16.5077	ENSGALG00000001642	GLT8D1-201	E1BX23	-	-	-	-	-	-	-	GO:0016757//transferase activity, transferring glycosyl groups	GO:0005794//Golgi apparatus
ENSGALG00000001644	16.9814	9.27754	0.828160360587508	2.54E-12	2.25E-11	up	ENSGALG00000001644	2493	2438	2587	1463	1689	1854	2605	2746	3393	8.33266	9.42651	10.0734	15.5967	16.0913	19.2563	9.27754	16.9814	ENSGALG00000001644	SIN3A-201	E1BX21	-	-	-	-	-	-	GO:0000122//negative regulation of transcription from RNA polymerase II promoter;GO:0002218//activation of innate immune response;GO:0002230//positive regulation of defense response to virus by host;GO:0002244//hematopoietic progenitor cell differentiation;GO:0006260//DNA replication;GO:0008104//protein localization;GO:0010971//positive regulation of G2/M transition of mitotic cell cycle;GO:00165…	GO:0003677//DNA binding;GO:0003682//chromatin binding;GO:0003713//transcription coactivator activity;GO:0003714//transcription corepressor activity;GO:0061629//RNA polymerase II sequence-specific DNA binding transcription factor binding	GO:0000118//histone deacetylase complex;GO:0000776//kinetochore;GO:0000785//chromatin;GO:0016580//Sin3 complex;GO:0017053//transcriptional repressor complex
ENSGALG00000001645	0.01136	0.03428	-1.69501	0.235497450325798	0.335466635786056	no	ENSGALG00000001645	0	0	0	9	6	4	4	0	2	0.0495	0.03234	0.02099	0.02313	0	0.01096	0.03428	0.01136	ENSGALG00000001645	KCNT1-203	A0A1D5PQY5	-	-	-	-	-	-	GO:0071805//potassium ion transmembrane transport	GO:0005228//intracellular sodium activated potassium channel activity;GO:0015271//outward rectifier potassium channel activity	GO:0005886//plasma membrane;GO:0016021//integral component of membrane
ENSGALG00000001647	11.0392	11.9566	-0.157677	0.245821705889911	0.347164620455264	no	ENSGALG00000001647	624	545	698	1101	1166	1242	892	1065	1136	11.5193	11.9542	12.3962	9.81044	11.4641	11.8431	11.9566	11.0392	ENSGALG00000001647	PSKH1-201	E1BX19	-	-	-	-	-	-	GO:0006468//protein phosphorylation	GO:0004674//protein serine/threonine kinase activity;GO:0005524//ATP binding	-
ENSGALG00000001651	6.30306	5.00112	0.287316856729212	0.06525535629376	0.115157175675605	no	ENSGALG00000001651	215	205	171	289	254	301	322	364	328	5.2555	4.52618	5.22169	6.15541	6.81032	5.94346	5.00112	6.30306	ENSGALG00000001651	426923	F1NJF1	TTI2	XP_004947633.3	TELO2-interacting protein 2	K23115	TTI2	TELO2-interacting protein 2	-	-	GO:0005654//nucleoplasm;GO:0005813//centrosome;GO:0005829//cytosol;GO:0070209//ASTRA complex
ENSGALG00000001652	179.661	115.397	0.584100227955708	2.67E-13	2.62E-12	no	ENSGALG00000001652	14816	14404	14000	4250	4507	5216	7579	6053	7070	107.85	112.073	126.269	202.176	158.035	178.773	115.397	179.661	ENSGALG00000001652	SEPTIN2L-201	Q5ZMH1	-	-	-	-	-	-	GO:0007224//smoothened signaling pathway;GO:0008104//protein localization;GO:0017157//regulation of exocytosis;GO:0060271//cilium morphogenesis;GO:0061640//cytoskeleton-dependent cytokinesis	GO:0003924//GTPase activity;GO:0005525//GTP binding;GO:0060090//binding, bridging	GO:0005737//cytoplasm;GO:0005819//spindle;GO:0005938//cell cortex;GO:0005940//septin ring;GO:0008021//synaptic vesicle;GO:0015630//microtubule cytoskeleton;GO:0030496//midbody;GO:0031105//septin complex;GO:0032153//cell division site;GO:0032154//cleavage furrow;GO:0060170//ciliary membrane
ENSGALG00000001653	0.77389	0.24908	1.60693345748724	0.006149043125098	0.014350817761678	no	ENSGALG00000001653	54	62	49	1	38	34	46	87	82	0.01057	0.39372	0.34295	0.51129	0.94643	0.86394	0.24908	0.77389	ENSGALG00000001653	419611	E1BYK8	MANEAL	XP_417758.2	glycoprotein endo-alpha-1	-	-	-	-	GO:0004559//alpha-mannosidase activity	GO:0000139//Golgi membrane;GO:0005794//Golgi apparatus;GO:0016021//integral component of membrane
ENSGALG00000001654	58.3473	43.3683	0.388190120178554	0.007478506252302	0.01705906103384	no	ENSGALG00000001654	1631	1624	1675	1795	1960	1758	1874	2588	2632	43.3067	46.3371	40.4612	47.5276	64.24	63.2742	43.3683	58.3473	ENSGALG00000001654	395538	F1NJF0	C1QBP	XP_024997825.2	complement component 1 Q subcomponent-binding protein	K15414	C1QBP	complement component 1 Q subcomponent-binding protein, mitochondrial	GO:0030449//regulation of complement activation;GO:0042256//mature ribosome assembly;GO:0045087//innate immune response;GO:0045892//negative regulation of transcription, DNA-templated;GO:0048025//negative regulation of mRNA splicing, via spliceosome	GO:0001849//complement component C1q binding;GO:0003714//transcription corepressor activity;GO:0030984//kininogen binding	GO:0005634//nucleus;GO:0005759//mitochondrial matrix;GO:0005886//plasma membrane;GO:0009986//cell surface
ENSGALG00000001655	46.0737	24.1226	0.8915918049341	3.15E-11	2.46E-10	up	ENSGALG00000001655	2532	2451	2485	1617	2199	2169	3144	3818	3937	20.0343	26.6975	25.6361	40.9478	48.6687	48.6047	24.1226	46.0737	ENSGALG00000001655	-	E1BX11	-	-	-	-	-	-	GO:0006465//signal peptide processing;GO:0045047//protein targeting to ER	-	GO:0005787//signal peptidase complex;GO:0030176//integral component of endoplasmic reticulum membrane
ENSGALG00000001658	794.298	633.284	0.289422701825337	0.043162254339219	0.08071048587042	no	ENSGALG00000001658	24574	24755	25387	27686	28825	29766	27714	41521	34037	623.754	636.362	639.738	656.353	962.434	764.107	633.284	794.298	ENSGALG00000001658	RPL19-202	Q5ZKK8	-	-	-	-	-	-	GO:0006412//translation	GO:0003723//RNA binding;GO:0003735//structural constituent of ribosome	GO:0022625//cytosolic large ribosomal subunit
ENSGALG00000001661	0.07712	0.14734	-0.962132	0.202488395601397	0.29718707219079	no	ENSGALG00000001661	8	6	6	11	9	14	3	8	6	0.14657	0.11751	0.17795	0.04202	0.10967	0.07966	0.14734	0.07712	ENSGALG00000001661	SLC22A7-202	E1BX06	-	-	-	-	-	-	GO:0055085//transmembrane transport	GO:0022857//transmembrane transporter activity	GO:0016021//integral component of membrane
ENSGALG00000001662	0.04749	0.06179	-0.453543	0.509383106555579	0.615547362788502	no	ENSGALG00000001662	4	3	2	17	14	7	13	4	11	0.08427	0.06801	0.0331	0.06774	0.0204	0.05434	0.06179	0.04749	ENSGALG00000001662	416159	A0A3Q2U4X6	ATP10B	XP_004944865.1	phospholipid-transporting ATPase VB isoform X1	K01530	E7.6.2.1	phospholipid-translocating ATPase [EC:7.6.2.1]	GO:0045332//phospholipid translocation;GO:0097212//lysosomal membrane organization	GO:0000287//magnesium ion binding;GO:0005524//ATP binding;GO:0016887//ATPase activity	GO:0005783//endoplasmic reticulum;GO:0005886//plasma membrane;GO:0031902//late endosome membrane;GO:1905103//integral component of lysosomal membrane;GO:1990531//Lem3p-Dnf1p complex
ENSGALG00000001663	23.2051	48.6509	-1.12819	3.49E-25	1.10E-23	down	ENSGALG00000001663	1108	1004	1041	3026	2762	2881	1560	1225	1149	52.0766	46.5778	47.2983	28.2217	21.69	19.7035	48.6509	23.2051	ENSGALG00000001663	426924	E1BX01	MAK16	XP_424533.2	protein MAK16 homolog	K14831	MAK16	protein MAK16	GO:0000460//maturation of 5.8S rRNA;GO:0000470//maturation of LSU-rRNA	-	GO:0005730//nucleolus;GO:0030687//preribosome, large subunit precursor
ENSGALG00000001664	17.6306	8.28488	1.05482965603881	1.06E-09	6.88E-09	up	ENSGALG00000001664	1436	1553	1528	611	674	813	1074	1528	1661	7.41868	8.01913	9.41682	13.708	19.0879	20.0958	8.28488	17.6306	ENSGALG00000001664	PTPN9-203	F1NV57	-	-	-	-	-	-	GO:0006470//protein dephosphorylation	GO:0004725//protein tyrosine phosphatase activity	-
ENSGALG00000001666	10.0913	8.4933	0.205057850093898	0.141559198587769	0.221867134805124	no	ENSGALG00000001666	349	362	373	497	515	569	536	650	605	8.19937	8.32555	8.95498	9.29552	11.0328	9.94556	8.4933	10.0913	ENSGALG00000001666	417500	F1NV56	RPAIN	XP_040506543.1	RPA-interacting protein isoform X1	-	-	-	GO:0006606//protein import into nucleus	GO:0046872//metal ion binding	GO:0005634//nucleus;GO:0016605//PML body
ENSGALG00000001668	19.1952	17.3414	0.101175840407151	0.354098017446501	0.464741360501416	no	ENSGALG00000001668	1379	1429	1472	1552	1576	1572	1492	1674	1803	17.568	17.4811	16.9751	17.7535	19.4956	20.3365	17.3414	19.1952	ENSGALG00000001668	UBE2R2-202	R4GIV8	-	-	-	-	-	-	-	-	-
ENSGALG00000001678	9.68546	5.00228	0.923246675619273	4.29E-05	0.000149962021731	up	ENSGALG00000001678	341	376	376	256	364	362	406	776	632	4.01011	5.58727	5.40946	6.6854	12.5063	9.86469	5.00228	9.68546	ENSGALG00000001678	PRKAB2-202	Q156C7	-	-	-	-	-	-	GO:0006633//fatty acid biosynthetic process;GO:0007165//signal transduction;GO:0016310//phosphorylation;GO:0050790//regulation of catalytic activity	GO:0016301//kinase activity;GO:0019901//protein kinase binding	GO:0005634//nucleus;GO:0005737//cytoplasm;GO:0031588//nucleotide-activated protein kinase complex
ENSGALG00000001682	11.8857	5.55145	1.05632360953875	5.31E-15	6.29E-14	up	ENSGALG00000001682	1708	1807	1889	738	804	774	1328	1661	1749	5.42836	5.79496	5.43103	10.2682	12.5699	12.8189	5.55145	11.8857	ENSGALG00000001682	771869	A0A1D5PYG2	FBXL20	XP_040509270.1	F-box/LRR-repeat protein 20 isoform X6	K10268	FBXL2_20	F-box and leucine-rich repeat protein 2/20	GO:0031146//SCF-dependent proteasomal ubiquitin-dependent protein catabolic process	-	GO:0019005//SCF ubiquitin ligase complex
ENSGALG00000001684	78.0739	111.434	-0.558592	2.63E-05	9.52E-05	no	ENSGALG00000001684	5546	5288	5610	19084	16704	14911	9870	11746	12389	128.427	110.151	95.724	69.8213	81.3253	83.0752	111.434	78.0739	ENSGALG00000001684	417350	A0A1D5P5E8	SEC14L1	XP_015150768.2	SEC14-like protein 1 isoform X3	-	-	-	GO:0039536//negative regulation of RIG-I signaling pathway	GO:0039552//RIG-I binding	GO:0005737//cytoplasm;GO:0005829//cytosol
ENSGALG00000001688	40.9913	41.2576	-0.0536422	0.607943536921446	0.703978241617756	no	ENSGALG00000001688	7780	7899	8044	6547	7813	8231	6510	7262	7625	36.7418	42.9653	44.0656	38.4047	41.93	42.6391	41.2576	40.9913	ENSGALG00000001688	SEPTIN5-201	F1NVL5	-	-	-	-	-	-	GO:0008104//protein localization;GO:0017157//regulation of exocytosis;GO:0061640//cytoskeleton-dependent cytokinesis	GO:0003924//GTPase activity;GO:0005525//GTP binding;GO:0060090//binding, bridging	GO:0005940//septin ring;GO:0008021//synaptic vesicle;GO:0015630//microtubule cytoskeleton;GO:0031105//septin complex;GO:0032153//cell division site
ENSGALG00000001689	26.1166	11.4529	1.14708334381719	1.55E-16	2.15E-15	up	ENSGALG00000001689	1550	1447	1638	694	941	911	1587	1937	2013	9.59505	12.7485	12.0153	23.0648	27.5529	27.732	11.4529	26.1166	ENSGALG00000001689	769853	F1NV32	SCAMP2	XP_015134526.1	secretory carrier-associated membrane protein 2	K19995	SCAMP	secretory carrier-associated membrane protein	GO:0015031//protein transport	-	GO:0016021//integral component of membrane;GO:0032588//trans-Golgi network membrane;GO:0055038//recycling endosome membrane
ENSGALG00000001690	0.0545	0	5.5058327555344	0.001159565714712	0.003144307882432	up	ENSGALG00000001690	0	0	0	0	0	0	8	3	14	0	0	0	0.05404	0.01983	0.08964	0	0.0545	ENSGALG00000001690	GABRB2-201	A0A1D5PMW7	-	-	-	-	-	-	GO:0007165//signal transduction;GO:0007214//gamma-aminobutyric acid signaling pathway;GO:0007268//chemical synaptic transmission;GO:0007605//sensory perception of sound;GO:0034220//ion transmembrane transport;GO:0042391//regulation of membrane potential;GO:0043524//negative regulation of neuron apoptotic process;GO:0050877//neurological system process;GO:0060079//excitatory postsynaptic potential…	GO:0004890//GABA-A receptor activity;GO:0005231//excitatory extracellular ligand-gated ion channel activity;GO:0005254//chloride channel activity;GO:0022851//GABA-gated chloride ion channel activity;GO:0030594//neurotransmitter receptor activity;GO:1904315//transmitter-gated ion channel activity involved in regulation of postsynaptic membrane potential	GO:0005887//integral component of plasma membrane;GO:0034707//chloride channel complex;GO:0043005//neuron projection;GO:0045202//synapse;GO:0070161//anchoring junction;GO:0098982//GABA-ergic synapse;GO:0099060//integral component of postsynaptic specialization membrane;GO:1902711//GABA-A receptor complex
ENSGALG00000001692	8.35604	10.3611	-0.375006	0.00314288993002	0.007796416903551	no	ENSGALG00000001692	2917	2793	2780	2472	2651	2741	2508	1498	2027	9.9991	10.5076	10.5767	10.6641	6.23411	8.16988	10.3611	8.35604	ENSGALG00000001692	417127	A0A3Q3AWC7	CAMSAP1	XP_040505049.1	calmodulin-regulated spectrin-associated protein 1 isoform X2	K17493	CAMSAP	calmodulin-regulated spectrin-associated protein	GO:0007026//negative regulation of microtubule depolymerization;GO:0031122//cytoplasmic microtubule organization;GO:0031175//neuron projection development	GO:0005516//calmodulin binding;GO:0030507//spectrin binding;GO:0051011//microtubule minus-end binding	GO:0005737//cytoplasm;GO:0036449//microtubule minus-end
ENSGALG00000001693	5.57373	3.088	0.802753227338918	3.61E-09	2.20E-08	up	ENSGALG00000001693	657	583	789	307	361	350	568	568	616	2.85941	3.29478	3.10981	5.56123	5.44297	5.717	3.088	5.57373	ENSGALG00000001693	-	E1BWE7	-	-	-	-	-	-	GO:0015842//aminergic neurotransmitter loading into synaptic vesicle;GO:0051610//serotonin uptake;GO:0055085//transmembrane transport	GO:0005335//serotonin:sodium symporter activity;GO:0022857//transmembrane transporter activity	GO:0016021//integral component of membrane;GO:0030672//synaptic vesicle membrane;GO:0043195//terminal bouton
ENSGALG00000001695	0.01797	0	3.49447289656827	0.133478501785955	0.211593525459446	no	ENSGALG00000001695	1	0	0	0	0	0	1	4	1	0	0	0	0.0092	0.036	0.00872	0	0.01797	ENSGALG00000001695	GABRA6-201	Q90845	-	-	-	-	-	-	GO:0007165//signal transduction;GO:0007214//gamma-aminobutyric acid signaling pathway;GO:0007268//chemical synaptic transmission;GO:0034220//ion transmembrane transport;GO:0042391//regulation of membrane potential;GO:0050877//neurological system process;GO:0051932//synaptic transmission, GABAergic;GO:0060078//regulation of postsynaptic membrane potential;GO:0060079//excitatory postsynaptic potent…	GO:0004890//GABA-A receptor activity;GO:0005231//excitatory extracellular ligand-gated ion channel activity;GO:0005237//inhibitory extracellular ligand-gated ion channel activity;GO:0005254//chloride channel activity;GO:0008503//benzodiazepine receptor activity;GO:0022851//GABA-gated chloride ion channel activity;GO:0030594//neurotransmitter receptor activity;GO:1904315//transmitter-gated ion cha…	GO:0005887//integral component of plasma membrane;GO:0032590//dendrite membrane;GO:0034707//chloride channel complex;GO:0043005//neuron projection;GO:0045202//synapse;GO:0045211//postsynaptic membrane;GO:0070161//anchoring junction;GO:0098794//postsynapse;GO:1902711//GABA-A receptor complex
ENSGALG00000001696	0.6816	1.1043	-0.763075	0.052642026175106	0.095766584473114	no	ENSGALG00000001696	25	37	19	104	55	121	77	33	54	1.26056	0.65324	1.39909	0.98108	0.41152	0.65219	1.1043	0.6816	ENSGALG00000001696	768877	A0A3Q2TVX6	SAG	XP_040561948.1	S-arrestin isoform X4	K19627	SAG	S-arrestin	GO:0002031//G-protein coupled receptor internalization;GO:0007165//signal transduction	GO:0001664//G-protein coupled receptor binding	GO:0001750//photoreceptor outer segment;GO:0001917//photoreceptor inner segment
ENSGALG00000001697	0.1142	0.16198	-0.602095	0.488086971628808	0.596316732807437	no	ENSGALG00000001697	0	1	4	34	17	5	21	2	15	0.29808	0.14604	0.04182	0.19353	0.01804	0.13104	0.16198	0.1142	ENSGALG00000001697	415901	A0A1D5PBU0	ITIH3	XP_025010462.2	inter-alpha-trypsin inhibitor heavy chain H3 isoform X3	K24513	ITIH3	inter-alpha-trypsin inhibitor heavy chain H3	GO:0010951//negative regulation of endopeptidase activity;GO:0030212//hyaluronan metabolic process	GO:0004867//serine-type endopeptidase inhibitor activity	-
ENSGALG00000001698	0.03968	0.02008	0.905918339266305	0.482080799890312	0.591299572410339	no	ENSGALG00000001698	1	0	0	7	1	1	9	7	1	0.04719	0.00661	0.00643	0.06377	0.04855	0.00672	0.02008	0.03968	ENSGALG00000001698	GABRA1-201	P19150	-	-	-	-	-	-	GO:0007165//signal transduction;GO:0007214//gamma-aminobutyric acid signaling pathway;GO:0007268//chemical synaptic transmission;GO:0034220//ion transmembrane transport;GO:0042391//regulation of membrane potential;GO:0050877//neurological system process;GO:0051932//synaptic transmission, GABAergic;GO:0060078//regulation of postsynaptic membrane potential;GO:0060079//excitatory postsynaptic potent…	GO:0004890//GABA-A receptor activity;GO:0005231//excitatory extracellular ligand-gated ion channel activity;GO:0005237//inhibitory extracellular ligand-gated ion channel activity;GO:0005254//chloride channel activity;GO:0008503//benzodiazepine receptor activity;GO:0022851//GABA-gated chloride ion channel activity;GO:0030594//neurotransmitter receptor activity;GO:1904315//transmitter-gated ion cha…	GO:0005887//integral component of plasma membrane;GO:0032590//dendrite membrane;GO:0034707//chloride channel complex;GO:0043005//neuron projection;GO:0045202//synapse;GO:0045211//postsynaptic membrane;GO:0070161//anchoring junction;GO:0098794//postsynapse;GO:1902711//GABA-A receptor complex
ENSGALG00000001702	0.75875	1.02977	-0.479149	0.042562053573085	0.079749083101187	no	ENSGALG00000001702	106	95	127	139	159	144	75	106	131	0.99361	1.11374	0.98196	0.56357	0.77958	0.93309	1.02977	0.75875	ENSGALG00000001702	769364	E1BUJ3	EXOC3L1	XP_001232625.3	exocyst complex component 3-like protein	K19987	EXOC3L1	exocyst complex component 3-like protein	GO:0006887//exocytosis;GO:0051601//exocyst localization	GO:0000149//SNARE binding	GO:0000145//exocyst
ENSGALG00000001708	30.5932	38.631	-0.388157	6.17E-05	0.000209910151673	no	ENSGALG00000001708	7980	7840	8471	8981	7618	8190	6296	5658	6796	42.9055	35.6624	37.3251	31.6183	27.81	32.3513	38.631	30.5932	ENSGALG00000001708	420004	E1BUI5	MED1	XP_418125.3	mediator of RNA polymerase II transcription subunit 1	K15144	MED1	mediator of RNA polymerase II transcription subunit 1	GO:0000122//negative regulation of transcription from RNA polymerase II promoter;GO:0000902//cell morphogenesis;GO:0001525//angiogenesis;GO:0001889//liver development;GO:0002088//lens development in camera-type eye;GO:0002154//thyroid hormone mediated signaling pathway;GO:0003222//ventricular trabecula myocardium morphogenesis;GO:0003406//retinal pigment epithelium development;GO:0006354//DNA-tem…	GO:0001223//transcription coactivator binding;GO:0003677//DNA binding;GO:0003682//chromatin binding;GO:0003712//transcription cofactor activity;GO:0003713//transcription coactivator activity;GO:0003714//transcription corepressor activity;GO:0030331//estrogen receptor binding;GO:0030374//ligand-dependent nuclear receptor transcription coactivator activity;GO:0042809//vitamin D receptor binding;GO:…	GO:0005634//nucleus;GO:0005654//nucleoplasm;GO:0005730//nucleolus;GO:0016592//mediator complex;GO:0070847//core mediator complex
ENSGALG00000001709	0.01094	0	0.979551652906333	0.82412052245737	NA	no	ENSGALG00000001709	0	0	0	0	0	0	0	1	0	0	0	0	0	0.03282	0	0	0.01094	ENSGALG00000001709	MUSTN1-201	Q76MS9	-	-	-	-	-	-	GO:0002062//chondrocyte differentiation;GO:0008150//biological_process;GO:0035988//chondrocyte proliferation;GO:0042246//tissue regeneration	GO:0003674//molecular_function	GO:0005634//nucleus
ENSGALG00000001711	5.82478	2.89697	0.965144624465922	8.25E-10	5.43E-09	up	ENSGALG00000001711	322	376	308	276	243	277	445	558	525	3.08172	2.65872	2.95048	5.22311	6.41016	5.84108	2.89697	5.82478	ENSGALG00000001711	427477	E1BUI2	PPCDC	XP_040562540.1	phosphopantothenoylcysteine decarboxylase isoform X3	K01598	PPCDC	phosphopantothenoylcysteine decarboxylase [EC:4.1.1.36]	GO:0015937//coenzyme A biosynthetic process	GO:0004633//phosphopantothenoylcysteine decarboxylase activity;GO:0010181//FMN binding	GO:0071513//phosphopantothenoylcysteine decarboxylase complex
ENSGALG00000001714	2.28117	2.21819	-0.00676016	0.977077519257919	0.988668275789275	no	ENSGALG00000001714	215	183	200	101	74	102	89	111	71	2.4818	1.7818	2.39097	2.2989	2.8062	1.73842	2.21819	2.28117	ENSGALG00000001714	PUSL1-201	E1BUI0	-	-	-	-	-	-	GO:0031119//tRNA pseudouridine synthesis	GO:0003723//RNA binding;GO:0009982//pseudouridine synthase activity	-
ENSGALG00000001717	0.01426	0.06391	-2.1804	0.11897585997302	0.192281741034563	no	ENSGALG00000001717	0	1	0	5	4	5	0	2	1	0.07003	0.0549	0.06681	0	0.02882	0.01396	0.06391	0.01426	ENSGALG00000001717	SLC16A1-202	Q5ZLZ6	-	-	-	-	-	-	GO:0015718//monocarboxylic acid transport;GO:0035873//lactate transmembrane transport	GO:0008028//monocarboxylic acid transmembrane transporter activity;GO:0015129//lactate transmembrane transporter activity	GO:0005887//integral component of plasma membrane;GO:0016021//integral component of membrane
ENSGALG00000001718	10.1986	12.3993	-0.346412	0.006353749846571	0.014776128721446	no	ENSGALG00000001718	2109	1981	2074	1053	1250	1124	1109	720	852	11.692	13.6004	11.9057	12.9442	8.22511	9.42646	12.3993	10.1986	ENSGALG00000001718	416161	E1BUH6	CCNG1	XP_414493.1	cyclin-G1	K10145	CCNG1	cyclin G1	GO:0000079//regulation of cyclin-dependent protein serine/threonine kinase activity;GO:0044772//mitotic cell cycle phase transition	GO:0016538//cyclin-dependent protein serine/threonine kinase regulator activity	GO:0000307//cyclin-dependent protein kinase holoenzyme complex;GO:0005634//nucleus;GO:0005737//cytoplasm
ENSGALG00000001720	44.9924	66.8414	-0.631153	1.58E-11	1.28E-10	down	ENSGALG00000001720	6800	6714	6717	12069	11970	11447	8719	6459	7586	69.7074	67.746	63.0707	52.937	38.3816	43.6586	66.8414	44.9924	ENSGALG00000001720	121106612	F1NIC7	LOC121106612	XP_040502365.1	store-operated calcium entry regulator STIMATE-like isoform X1	-	-	-	-	-	-
ENSGALG00000001721	0.00641	0	0.979551652906334	0.82412052245737	NA	no	ENSGALG00000001721	0	0	0	0	0	0	1	0	0	0	0	0	0.01923	0	0	0	0.00641	ENSGALG00000001721	415314	E1BUH5	ZP3L2	XP_015134454.2	zona pellucida sperm-binding protein 3	K19928	ZP3	zona pellucida sperm-binding protein 3	GO:0007339//binding of sperm to zona pellucida;GO:0035803//egg coat formation;GO:2000344//positive regulation of acrosome reaction	GO:0032190//acrosin binding;GO:0035804//structural constituent of egg coat	GO:0005576//extracellular region;GO:0005886//plasma membrane;GO:0016021//integral component of membrane;GO:0031012//extracellular matrix;GO:0035805//egg coat
ENSGALG00000001722	16.7216	22.3366	-0.461083	0.000162303363655	0.00051393544136	no	ENSGALG00000001722	1476	1613	1607	2792	2585	2697	1698	2100	1974	23.6888	21.4917	21.8292	15.1444	18.3315	16.6888	22.3366	16.7216	ENSGALG00000001722	E2F4-201	Q5ZJU1	-	-	-	-	-	-	GO:0000083//regulation of transcription involved in G1/S transition of mitotic cell cycle;GO:0002064//epithelial cell development;GO:0006357//regulation of transcription from RNA polymerase II promoter;GO:0006884//cell volume homeostasis;GO:0008015//blood circulation;GO:0009887//animal organ morphogenesis;GO:0042127//regulation of cell proliferation;GO:0045944//positive regulation of transcriptio…	GO:0000978//RNA polymerase II core promoter proximal region sequence-specific DNA binding;GO:0000981//RNA polymerase II transcription factor activity, sequence-specific DNA binding;GO:0001228//transcriptional activator activity, RNA polymerase II transcription regulatory region sequence-specific binding;GO:0019904//protein domain specific binding;GO:0046983//protein dimerization activity;GO:19908…	GO:0000785//chromatin;GO:0005654//nucleoplasm;GO:0005737//cytoplasm;GO:0090575//RNA polymerase II transcription factor complex
ENSGALG00000001723	0.05354	0.07427	-0.502169	0.623409312108546	0.717607127986721	no	ENSGALG00000001723	4	2	3	7	5	4	2	8	1	0.09924	0.06946	0.0541	0.02981	0.11669	0.01413	0.07427	0.05354	ENSGALG00000001723	100857694	E1BUH0	LOC100857694	XP_015145903.2	flavin-containing monooxygenase 5-like	K00485	FMO	dimethylaniline monooxygenase (N-oxide forming) / hypotaurine monooxygenase [EC:1.14.13.8 1.8.1.-]	GO:0006629//lipid metabolic process	GO:0004497//monooxygenase activity;GO:0004499//N,N-dimethylaniline monooxygenase activity;GO:0050660//flavin adenine dinucleotide binding;GO:0050661//NADP binding	GO:0005789//endoplasmic reticulum membrane;GO:0016021//integral component of membrane
ENSGALG00000001725	9.07467	12.9038	-0.561105	1.24E-06	5.49E-06	no	ENSGALG00000001725	2211	2172	2421	3247	2924	3154	2146	1703	2415	13.7809	12.1606	12.7699	9.57439	7.43638	10.2132	12.9038	9.07467	ENSGALG00000001725	417348	A0A3Q2U647	TNRC6C	XP_040505586.1	trinucleotide repeat-containing gene 6C protein isoform X10	K18412	TNRC6	trinucleotide repeat-containing gene 6 protein	GO:0035195//gene silencing by miRNA;GO:0035278//miRNA mediated inhibition of translation;GO:0060213//positive regulation of nuclear-transcribed mRNA poly(A) tail shortening	GO:0003676//nucleic acid binding	GO:0000932//cytoplasmic mRNA processing body;GO:0005654//nucleoplasm
ENSGALG00000001726	15.5906	29.1944	-0.965357	7.47E-19	1.32E-17	down	ENSGALG00000001726	1927	1869	1887	3820	3535	3215	2069	1621	1691	32.3225	29.3098	25.9508	18.403	14.1116	14.2572	29.1944	15.5906	ENSGALG00000001726	416162	E1BUG9	NUDCD2	XP_414494.6	nudC domain-containing protein 2	-	-	-	GO:0006457//protein folding	GO:0051082//unfolded protein binding	GO:0005737//cytoplasm
ENSGALG00000001727	6.12559	5.13024	0.222064988712522	0.20617851893413	0.301560861457251	no	ENSGALG00000001727	700	736	737	552	583	709	519	798	785	4.72077	4.88567	5.78427	4.6658	7.02146	6.6895	5.13024	6.12559	ENSGALG00000001727	431331	F1NI59	LZTS1	XP_428882.2	leucine zipper putative tumor suppressor 1	-	-	-	GO:0044772//mitotic cell cycle phase transition;GO:0048167//regulation of synaptic plasticity;GO:0048814//regulation of dendrite morphogenesis	GO:0008017//microtubule binding	GO:0005737//cytoplasm;GO:0043197//dendritic spine
ENSGALG00000001728	5.60416	8.42341	-0.639239	3.94E-07	1.88E-06	down	ENSGALG00000001728	368	375	394	828	728	695	477	480	473	9.49195	8.17784	7.60044	5.74816	5.66131	5.40302	8.42341	5.60416	ENSGALG00000001728	NACC2-201	Q5ZI70	-	-	-	-	-	-	GO:0006357//regulation of transcription from RNA polymerase II promoter;GO:0008285//negative regulation of cell proliferation;GO:0031503//protein complex localization;GO:0051260//protein homooligomerization;GO:1900477//negative regulation of G1/S transition of mitotic cell cycle by negative regulation of transcription from RNA polymerase II promoter;GO:1902231//positive regulation of intrinsic ap…	GO:0000978//RNA polymerase II core promoter proximal region sequence-specific DNA binding;GO:0000981//RNA polymerase II transcription factor activity, sequence-specific DNA binding;GO:0001227//transcriptional repressor activity, RNA polymerase II transcription regulatory region sequence-specific binding;GO:0042803//protein homodimerization activity;GO:0042826//histone deacetylase binding;GO:00448…	GO:0000785//chromatin;GO:0005730//nucleolus;GO:0005739//mitochondrion
ENSGALG00000001729	15.2027	8.21024	0.848629562052219	7.42E-08	3.89E-07	up	ENSGALG00000001729	1746	1553	1705	469	678	697	906	1136	1213	6.42381	9.0998	9.10712	13.0447	16.0084	16.5551	8.21024	15.2027	ENSGALG00000001729	CD276-201	A0A1L1RR39	-	-	-	-	-	-	-	-	-
ENSGALG00000001730	8.5643	3.15276	1.39305086803736	2.76E-28	1.11E-26	up	ENSGALG00000001730	1877	1984	1906	461	541	591	1325	1172	1631	2.80419	3.22467	3.42943	8.47241	7.33473	9.88576	3.15276	8.5643	ENSGALG00000001730	424747	F1NI55	DGKD	XP_004937005.1	diacylglycerol kinase delta isoform X6	K00901	dgkA	diacylglycerol kinase (ATP) [EC:2.7.1.107]	GO:0007205//protein kinase C-activating G-protein coupled receptor signaling pathway;GO:0035556//intracellular signal transduction;GO:0046339//diacylglycerol metabolic process;GO:0046834//lipid phosphorylation	GO:0004143//diacylglycerol kinase activity;GO:0005524//ATP binding;GO:0042803//protein homodimerization activity;GO:0046872//metal ion binding;GO:0046982//protein heterodimerization activity	-
ENSGALG00000001731	30.8923	34.5729	-0.208738	0.054982006186966	0.099367303025486	no	ENSGALG00000001731	4115	4022	4277	7584	6625	6819	5492	6020	6446	38.2201	32.716	32.7825	29.0943	31.2133	32.3693	34.5729	30.8923	ENSGALG00000001731	428306	E1BUG0	CDK12	XP_004948642.1	cyclin-dependent kinase 12 isoform X6	K08819	CDK12_13	cyclin-dependent kinase 12/13 [EC:2.7.11.22 2.7.11.23]	GO:0006368//transcription elongation from RNA polymerase II promoter;GO:0006468//protein phosphorylation;GO:0032968//positive regulation of transcription elongation from RNA polymerase II promoter;GO:0043405//regulation of MAP kinase activity;GO:0046777//protein autophosphorylation;GO:0051726//regulation of cell cycle;GO:0070816//phosphorylation of RNA polymerase II C-terminal domain;GO:2000737//…	GO:0004693//cyclin-dependent protein serine/threonine kinase activity;GO:0005524//ATP binding;GO:0008353//RNA polymerase II carboxy-terminal domain kinase activity;GO:0019901//protein kinase binding;GO:0030332//cyclin binding	GO:0000307//cyclin-dependent protein kinase holoenzyme complex;GO:0002944//cyclin K-CDK12 complex;GO:0005634//nucleus;GO:0008024//cyclin/CDK positive transcription elongation factor complex;GO:0016607//nuclear speck
ENSGALG00000001733	14.4196	10.7617	0.368668191820573	2.05E-05	7.54E-05	no	ENSGALG00000001733	1890	1829	1900	1316	1522	1583	2001	1715	1924	9.84061	11.1523	11.2921	15.7289	13.1941	14.3358	10.7617	14.4196	ENSGALG00000001733	100857856	F1NI53	LRIG2	XP_046760257.1	leucine-rich repeats and immunoglobulin-like domains protein 2 isoform X2	-	-	-	-	-	GO:0005615//extracellular space;GO:0016021//integral component of membrane;GO:0031012//extracellular matrix
ENSGALG00000001737	12.0472	14.9449	-0.385143	0.027398193567493	0.054190314744048	no	ENSGALG00000001737	1824	1709	1816	1757	2016	2184	2192	1093	1264	13.5446	15.2289	16.0612	17.7632	8.66895	9.70941	14.9449	12.0472	ENSGALG00000001737	RABEP1-202	A0A1L1RJY0	-	-	-	-	-	-	GO:0006893//Golgi to plasma membrane transport;GO:0006897//endocytosis;GO:0007165//signal transduction;GO:0015031//protein transport;GO:0050790//regulation of catalytic activity	GO:0005096//GTPase activator activity;GO:0008083//growth factor activity	GO:0005768//endosome;GO:0005769//early endosome;GO:0030139//endocytic vesicle;GO:0043231//intracellular membrane-bounded organelle
ENSGALG00000001740	0.62297	1.96808	-1.7153	5.89E-10	3.95E-09	down	ENSGALG00000001740	38	19	46	253	167	216	72	57	63	2.39887	1.55162	1.95375	0.71764	0.55605	0.59522	1.96808	0.62297	ENSGALG00000001740	427801	E1BUF1	MGAT5B	XP_046758074.1	alpha-1	K09661	MGAT5B	mannosyl alpha-1,6-glycoprotein beta-1,6-N-acetyl-glucosaminyltransferase, isozyme B [EC:2.4.1.-]	GO:0006487//protein N-linked glycosylation	GO:0030144//alpha-1,6-mannosylglycoprotein 6-beta-N-acetylglucosaminyltransferase activity	GO:0000139//Golgi membrane;GO:0005794//Golgi apparatus;GO:0016021//integral component of membrane
ENSGALG00000001741	53.2431	55.5636	-0.111765	0.149689500223017	0.23234067492055	no	ENSGALG00000001741	6240	5967	6704	5606	5488	5976	5247	5028	5318	56.0081	53.7272	56.9557	55.1054	51.6825	52.9415	55.5636	53.2431	ENSGALG00000001741	NPTN-201	F1NI46	-	-	-	-	-	-	GO:0001818//negative regulation of cytokine production;GO:0006874//cellular calcium ion homeostasis;GO:0007156//homophilic cell adhesion via plasma membrane adhesion molecules;GO:0007411//axon guidance;GO:0050804//modulation of synaptic transmission;GO:0070593//dendrite self-avoidance;GO:1902683//regulation of receptor localization to synapse;GO:1904861//excitatory synapse assembly	GO:0098632//protein binding involved in cell-cell adhesion	GO:0001772//immunological synapse;GO:0005886//plasma membrane;GO:0016021//integral component of membrane;GO:0030424//axon
ENSGALG00000001749	72.1609	38.4329	0.868032805909853	4.62E-13	4.41E-12	up	ENSGALG00000001749	18966	19950	19092	5428	5114	5519	8087	10259	10467	39.8522	36.7921	38.6546	62.4144	77.4939	76.5745	38.4329	72.1609	ENSGALG00000001749	ACSBG2-201	F1NI43	-	-	-	-	-	-	GO:0001676//long-chain fatty acid metabolic process	GO:0004467//long-chain fatty acid-CoA ligase activity	GO:0005783//endoplasmic reticulum;GO:0016020//membrane
ENSGALG00000001750	21.5811	14.5106	0.508945954537341	0.00021183684415	0.000658810969464	no	ENSGALG00000001750	4421	4344	4439	1219	1332	1655	2536	1559	1839	12.9332	13.8481	16.7506	28.2838	17.0177	19.4417	14.5106	21.5811	ENSGALG00000001750	416165	E1BTX6	MAT2B	XP_015149155.1	methionine adenosyltransferase 2 subunit beta	K00789	metK	S-adenosylmethionine synthetase [EC:2.5.1.6]	GO:0006556//S-adenosylmethionine biosynthetic process;GO:0006730//one-carbon metabolic process;GO:0050790//regulation of catalytic activity	GO:0048270//methionine adenosyltransferase regulator activity	GO:0048269//methionine adenosyltransferase complex
ENSGALG00000001753	5.20965	5.61223	-0.163765	0.17857427313863	0.268486992566127	no	ENSGALG00000001753	828	977	845	756	838	1001	876	667	746	5.02694	5.46019	6.34957	6.12309	4.56308	4.94277	5.61223	5.20965	ENSGALG00000001753	415902	E1BTX5	SFMBT1	XP_015148246.1	scm-like with four MBT domains protein 1 isoform X1	-	-	-	GO:0045892//negative regulation of transcription, DNA-templated	GO:0003682//chromatin binding;GO:0003714//transcription corepressor activity;GO:0042393//histone binding	GO:0005634//nucleus
ENSGALG00000001758	21.7867	8.16443	1.37302064105286	4.57E-19	8.24E-18	up	ENSGALG00000001758	3945	4062	3746	963	1488	1603	3097	3375	3827	5.97097	9.04073	9.48158	20.1858	21.5299	23.6443	8.16443	21.7867	ENSGALG00000001758	417129	A0A1D5PH81	QSOX2	XP_415413.3	sulfhydryl oxidase 2	K10758	QSOX	thiol oxidase [EC:1.8.3.2]	-	-	-
ENSGALG00000001764	0.12059	0.22165	-0.946231	0.103181753178602	0.170472746600128	no	ENSGALG00000001764	5	29	23	62	30	29	27	16	20	0.34627	0.16418	0.15451	0.15852	0.09194	0.1113	0.22165	0.12059	ENSGALG00000001764	427478	-	HCN4	XP_040562535.1	potassium/sodium hyperpolarization-activated cyclic nucleotide-gated channel 4 isoform X3	K04957	HCN4	hyperpolarization activated cyclic nucleotide-gated potassium channel 4	-	-	-
ENSGALG00000001768	0.15453	0.02141	2.79637497517695	1.95E-08	1.09E-07	up	ENSGALG00000001768	1	2	7	4	7	12	55	47	55	0.01152	0.01975	0.03297	0.1665	0.13926	0.15783	0.02141	0.15453	ENSGALG00000001768	TENM2-207	F1NGZ7	-	-	-	-	-	-	GO:0007157//heterophilic cell-cell adhesion via plasma membrane cell adhesion molecules;GO:0007165//signal transduction;GO:0048666//neuron development	GO:0042803//protein homodimerization activity;GO:0046982//protein heterodimerization activity;GO:0050839//cell adhesion molecule binding	GO:0005887//integral component of plasma membrane;GO:0043005//neuron projection
ENSGALG00000001773	5.40569	4.41992	0.246777754862046	0.082738914297316	0.141277787659358	no	ENSGALG00000001773	926	935	1012	735	669	684	700	805	938	4.77026	4.25464	4.23486	4.77571	5.37528	6.06607	4.41992	5.40569	ENSGALG00000001773	420092	A0A3Q2U496	RFX2	XP_046760596.1	DNA-binding protein RFX2 isoform X6	K09173	RFX1_2_3	regulatory factor X 1/2/3	GO:0006357//regulation of transcription from RNA polymerase II promoter	GO:0000978//RNA polymerase II core promoter proximal region sequence-specific DNA binding;GO:0000981//RNA polymerase II transcription factor activity, sequence-specific DNA binding	GO:0005634//nucleus
ENSGALG00000001774	14.6934	18.2865	-0.364317	2.52E-05	9.14E-05	no	ENSGALG00000001774	3641	3669	3702	3636	3269	3496	2591	2676	2708	19.6051	17.272	17.9823	14.6858	14.8451	14.5494	18.2865	14.6934	ENSGALG00000001774	395822	A0A3Q2UG48	NEO1	XP_040562531.1	neogenin isoform X11	K06766	NEO1	neogenin	GO:0001764//neuron migration;GO:0007411//axon guidance;GO:0030513//positive regulation of BMP signaling pathway;GO:0055072//iron ion homeostasis;GO:0098609//cell-cell adhesion	GO:0038023//signaling receptor activity	GO:0005886//plasma membrane;GO:0005887//integral component of plasma membrane;GO:0009986//cell surface;GO:0044295//axonal growth cone
ENSGALG00000001777	18.6198	22.7025	-0.356067	0.017477205093583	0.03647525624875	no	ENSGALG00000001777	3354	2994	3206	3821	3604	3646	3831	2127	2677	24.0279	22.2078	21.8718	25.3242	13.7612	16.774	22.7025	18.6198	ENSGALG00000001777	417352	E1BSA8	MFSD11	XP_004946169.1	UNC93-like protein MFSD11	-	-	-	-	-	GO:0016021//integral component of membrane
ENSGALG00000001779	7.00473	11.43	-0.749998	1.66E-07	8.37E-07	down	ENSGALG00000001779	563	503	598	822	738	908	437	524	481	11.689	10.2835	12.3174	6.53237	7.6663	6.81552	11.43	7.00473	ENSGALG00000001779	415660	F1NGY9	KIAA0895L	XP_040501928.1	uncharacterized protein KIAA0895-like homolog isoform X3	-	-	-	-	-	-
ENSGALG00000001780	0.1339	0.70802	-2.43358	0.000395929450087	0.001168246890936	down	ENSGALG00000001780	2	7	2	65	33	22	3	9	10	1.16683	0.58048	0.37674	0.05661	0.16622	0.17887	0.70802	0.1339	ENSGALG00000001780	PROC-201	F1NGY6	-	-	-	-	-	-	GO:0006508//proteolysis;GO:0007596//blood coagulation;GO:0030195//negative regulation of blood coagulation	GO:0004252//serine-type endopeptidase activity;GO:0005509//calcium ion binding	GO:0005615//extracellular space
ENSGALG00000001782	10.4021	12.7472	-0.352377	0.000381552778147	0.001130900688471	no	ENSGALG00000001782	1533	1603	1554	1335	1257	1273	1162	882	960	13.502	12.4575	12.2821	12.354	9.17771	9.67467	12.7472	10.4021	ENSGALG00000001782	427365	A0A1L1RWJ7	PLAA	XP_424941.2	phospholipase A-2-activating protein isoform X1	K14018	PLAA	phospholipase A-2-activating protein	GO:0010992//ubiquitin homeostasis;GO:0043161//proteasome-mediated ubiquitin-dependent protein catabolic process	GO:0043130//ubiquitin binding	GO:0005634//nucleus;GO:0005737//cytoplasm
ENSGALG00000001788	17.6241	9.85331	0.793883281458284	2.32E-13	2.31E-12	up	ENSGALG00000001788	3707	3604	3664	1629	1890	1777	2716	3174	3149	9.30281	10.5764	9.68075	16.3045	18.6488	17.9191	9.85331	17.6241	ENSGALG00000001788	ADPGK-201	F1NGR5	-	-	-	-	-	-	GO:0005975//carbohydrate metabolic process;GO:0006006//glucose metabolic process;GO:0006096//glycolytic process	GO:0043843//ADP-specific glucokinase activity	GO:0005783//endoplasmic reticulum
ENSGALG00000001790	5.53964	7.61766	-0.509588	0.000417087735242	0.001226240347656	no	ENSGALG00000001790	359	402	335	290	299	302	203	202	213	7.60818	7.68662	7.55819	5.5984	5.45236	5.56816	7.61766	5.53964	ENSGALG00000001790	100859394	E1BS93	METTL23	XP_003642385.3	probable methyltransferase-like protein 23	K23151	METTL23	methyltransferase-like protein 23 [EC:2.1.1.-]	GO:0032259//methylation	GO:0008168//methyltransferase activity	GO:0005634//nucleus;GO:0005737//cytoplasm
ENSGALG00000001791	0.96045	1.31294	-0.502361	0.195103997092677	0.28863498437818	no	ENSGALG00000001791	5	8	7	81	44	61	45	42	43	1.75004	0.93153	1.25725	1.02202	0.9336	0.92572	1.31294	0.96045	ENSGALG00000001791	415664	F1NGR3	LOC415664	XP_040562975.1	uncharacterized protein LOC415664 isoform X2	-	-	-	-	-	-
ENSGALG00000001792	35.7436	24.1365	0.524458009012108	3.15E-05	0.000112615281489	no	ENSGALG00000001792	1865	1643	1602	1205	1366	1524	1693	2023	2066	21.8277	24.2468	26.3351	32.2377	37.7023	37.2908	24.1365	35.7436	ENSGALG00000001792	MRPS34-201	E1BS82	-	-	-	-	-	-	GO:0032543//mitochondrial translation	GO:0003735//structural constituent of ribosome	GO:0005763//mitochondrial small ribosomal subunit
ENSGALG00000001793	0.42063	0.24309	0.727294392538446	0.085806458894637	0.145625247338167	no	ENSGALG00000001793	40	47	49	14	39	53	76	40	57	0.09934	0.27117	0.35875	0.56688	0.29201	0.40301	0.24309	0.42063	ENSGALG00000001793	MYL10-203	A4UNW1	-	-	-	-	-	-	-	GO:0005509//calcium ion binding	GO:0005737//cytoplasm;GO:0005739//mitochondrion
ENSGALG00000001797	14.2545	9.9492	0.472524332188671	3.72E-06	1.54E-05	no	ENSGALG00000001797	2122	2001	2280	1488	1662	1685	2046	2213	2349	9.40159	10.2899	10.1561	13.5891	14.3857	14.7888	9.9492	14.2545	ENSGALG00000001797	417132	E1BS79	GPSM1	XP_040505352.1	G-protein-signaling modulator 1 isoform X1	-	-	-	GO:0000132//establishment of mitotic spindle orientation;GO:0050790//regulation of catalytic activity	GO:0001965//G-protein alpha-subunit binding;GO:0005092//GDP-dissociation inhibitor activity	GO:0005938//cell cortex
ENSGALG00000001798	6.66465	3.35015	0.947079745725664	8.03E-14	8.46E-13	up	ENSGALG00000001798	1454	1243	1352	563	508	500	899	1067	1020	3.67962	3.25342	3.1174	6.17646	7.17479	6.6427	3.35015	6.66465	ENSGALG00000001798	BBS4-201	F1NGP6	-	-	-	-	-	-	GO:0060271//cilium morphogenesis;GO:0061512//protein localization to cilium	-	GO:0036064//ciliary basal body;GO:0060170//ciliary membrane
ENSGALG00000001800	18.3041	20.8005	-0.231958	0.033743868308703	0.065105290492259	no	ENSGALG00000001800	1144	1159	1073	1475	1704	1805	1338	1363	1479	18.9129	21.41	22.0786	18.0346	17.9809	18.8966	20.8005	18.3041	ENSGALG00000001800	428339	F1NGP4	DUS3L	XP_015155323.2	tRNA-dihydrouridine(47) synthase	K05544	DUS3	tRNA-dihydrouridine synthase 3 [EC:1.3.1.89]	GO:0002943//tRNA dihydrouridine synthesis	GO:0017150//tRNA dihydrouridine synthase activity;GO:0046872//metal ion binding;GO:0050660//flavin adenine dinucleotide binding	-
ENSGALG00000001801	1.40125	2.49797	-0.926036	0.001354406544963	0.00363110623693	down	ENSGALG00000001801	795	740	714	301	292	365	306	84	117	2.41164	2.29251	2.78976	2.57723	0.69243	0.93408	2.49797	1.40125	ENSGALG00000001801	427367	F1NGP3	IFT74	XP_004949636.2	intraflagellar transport protein 74 homolog	K19679	IFT74	intraflagellar transport protein 74	GO:0035735//intraciliary transport involved in cilium morphogenesis	GO:0048487//beta-tubulin binding	GO:0005813//centrosome;GO:0005929//cilium;GO:0030992//intraciliary transport particle B
ENSGALG00000001802	7.37941	20.697	-1.52997	3.95E-24	1.14E-22	down	ENSGALG00000001802	1004	1171	1196	4093	3385	3371	1033	1363	1305	23.9172	19.3825	18.7913	6.34533	8.19436	7.59853	20.697	7.37941	ENSGALG00000001802	JMJD6-203	F1NGN4	-	-	-	-	-	-	GO:0006909//phagocytosis	GO:0033749//histone demethylase activity (H4-R3 specific)	GO:0005634//nucleus;GO:0005737//cytoplasm
ENSGALG00000001803	36.1549	49.5627	-0.516319	3.67E-07	1.76E-06	no	ENSGALG00000001803	3296	3436	3091	4489	4460	4717	3799	2714	2970	49.9627	48.6422	50.0831	44.4479	31.0783	32.9384	49.5627	36.1549	ENSGALG00000001803	424750	E1BRQ9	IWS1	XP_040561944.1	protein IWS1 homolog isoform X2	K17498	SPN1	transcription factor SPN1	GO:0010793//regulation of mRNA export from nucleus;GO:0016973//poly(A)+ mRNA export from nucleus;GO:0050684//regulation of mRNA processing;GO:0090239//regulation of histone H4 acetylation;GO:2001253//regulation of histone H3-K36 trimethylation	-	GO:0005634//nucleus;GO:0005654//nucleoplasm
ENSGALG00000001805	460.296	403.368	0.145768423312545	0.174333209249201	0.263373114254795	no	ENSGALG00000001805	20389	18524	19534	25866	31241	30091	28805	33646	32426	367.444	434.879	407.781	430.145	491.751	458.992	403.368	460.296	ENSGALG00000001805	769894	R4GJU7	MXRA7	XP_015150779.2	matrix-remodeling-associated protein 7	K24401	MXRA7	matrix remodeling-associated protein 7	-	-	-
ENSGALG00000001806	0.02971	0.07603	-1.38911	0.049420181614584	0.090698579617834	no	ENSGALG00000001806	16	12	1	39	24	25	7	15	11	0.10299	0.06211	0.06298	0.01943	0.04076	0.02895	0.07603	0.02971	ENSGALG00000001806	428341	F1NTW7	FUT6	XP_025000115.2	4-galactosyl-N-acetylglucosaminide 3-alpha-L-fucosyltransferase FUT6	K00716	FUT3	galactoside 3(4)-fucosyltransferase 3 [EC:2.4.1.65]	GO:0006486//protein glycosylation;GO:0036065//fucosylation	GO:0046920//alpha-(1->3)-fucosyltransferase activity	GO:0016021//integral component of membrane;GO:0032580//Golgi cisterna membrane
ENSGALG00000001812	0.10768	0.23095	-1.11967	0.120067005259481	0.193707341660317	no	ENSGALG00000001812	1	11	1	59	41	24	5	26	25	0.33488	0.22803	0.12995	0.02983	0.15183	0.14139	0.23095	0.10768	ENSGALG00000001812	420094	E1BVX4	ATCAY	XP_015155320.1	caytaxin isoform X2	K18450	ATCAY	caytaxin	GO:0006915//apoptotic process	-	GO:0005737//cytoplasm
ENSGALG00000001816	4.03986	4.34823	-0.166183	0.177200004831467	0.266814336250409	no	ENSGALG00000001816	1345	1180	1383	1016	1092	1187	1156	809	946	4.11801	4.33709	4.58958	4.92535	3.3736	3.82063	4.34823	4.03986	ENSGALG00000001816	MAGI3-203	F1NFT2	-	-	-	-	-	-	GO:0007165//signal transduction;GO:0046328//regulation of JNK cascade	GO:0060090//binding, bridging	GO:0005737//cytoplasm;GO:0005886//plasma membrane;GO:0005911//cell-cell junction;GO:0005923//bicellular tight junction
ENSGALG00000001817	41.0784	39.6129	-0.00236502	0.976487316017029	0.988463698511503	no	ENSGALG00000001817	4910	4607	4835	5819	6504	6195	6476	5409	6422	38.2014	41.8402	38.7972	44.6913	36.5341	42.0099	39.6129	41.0784	ENSGALG00000001817	CTCF-201	F1NFT1	-	-	-	-	-	-	GO:0006357//regulation of transcription from RNA polymerase II promoter	GO:0000977//RNA polymerase II regulatory region sequence-specific DNA binding;GO:0000981//RNA polymerase II transcription factor activity, sequence-specific DNA binding	GO:0005634//nucleus
ENSGALG00000001823	41.5286	29.1731	0.464200539542173	9.49E-06	3.66E-05	no	ENSGALG00000001823	2109	2008	2109	1206	1422	1459	1707	1941	1897	26.445	30.5546	30.5196	39.3473	43.7897	41.4489	29.1731	41.5286	ENSGALG00000001823	HIKESHI-201	Q5ZK09	-	-	-	-	-	-	GO:0006606//protein import into nucleus;GO:0015031//protein transport;GO:0034605//cellular response to heat	GO:0030544//Hsp70 protein binding;GO:0061608//nuclear import signal receptor activity	GO:0005634//nucleus;GO:0005829//cytosol
ENSGALG00000001824	0.20601	0.24564	-0.314632	0.654072729509335	0.743790185964038	no	ENSGALG00000001824	15	2	10	22	24	6	14	11	17	0.31639	0.33821	0.08231	0.21165	0.16276	0.24361	0.24564	0.20601	ENSGALG00000001824	100857820	A0A1D5PSJ8	LOC100857820	XP_003641962.2	C-factor	-	-	-	-	-	-
ENSGALG00000001826	11.2081	19.4773	-0.868765	3.18E-06	1.33E-05	down	ENSGALG00000001826	1852	1892	1956	4042	2654	2718	2325	1438	1396	25.5732	16.454	16.4046	15.4631	9.36048	8.80084	19.4773	11.2081	ENSGALG00000001826	WWC1-203	A0A3Q2UD45	-	-	-	-	-	-	GO:0006355//regulation of transcription, DNA-templated;GO:0016477//cell migration;GO:0035330//regulation of hippo signaling;GO:0046621//negative regulation of organ growth	GO:0019900//kinase binding;GO:0060090//binding, bridging	GO:0005737//cytoplasm
ENSGALG00000001833	22.4724	20.9879	0.050497421933102	0.596596555037798	0.694388659491895	no	ENSGALG00000001833	954	914	979	1048	1156	1308	1169	1166	1247	19.2461	20.8027	22.9148	22.5673	22.0308	22.819	20.9879	22.4724	ENSGALG00000001833	PRKRIP1-201	Q5ZKU0	-	-	-	-	-	-	GO:0003014//renal system process;GO:0006397//mRNA processing;GO:0006469//negative regulation of protein kinase activity;GO:0008380//RNA splicing	GO:0003725//double-stranded RNA binding;GO:0004860//protein kinase inhibitor activity;GO:0019901//protein kinase binding	GO:0005681//spliceosomal complex;GO:0005730//nucleolus
ENSGALG00000001835	0.3198	1.09775	-1.83017	3.89E-06	1.61E-05	down	ENSGALG00000001835	1	2	0	197	99	104	35	32	45	1.64989	0.81247	0.8309	0.30814	0.27573	0.37554	1.09775	0.3198	ENSGALG00000001835	428184	SCNN1D-201	SCNN1D	XP_425742.4	amiloride-sensitive sodium channel subunit delta	K04826	SCNN1D	amiloride-sensitive sodium channel subunit delta	GO:0035725//sodium ion transmembrane transport	GO:0015280//ligand-gated sodium channel activity	GO:0005887//integral component of plasma membrane;GO:0034706//sodium channel complex
ENSGALG00000001837	32.6983	46.6801	-0.56014	5.30E-07	2.48E-06	no	ENSGALG00000001837	1873	1903	1938	6472	6297	5890	3785	4221	4486	49.632	47.3193	43.089	30.5122	33.3034	34.2793	46.6801	32.6983	ENSGALG00000001837	ORAI3-201	A0A1D5PMR6	-	-	-	-	-	-	GO:0002115//store-operated calcium entry;GO:0070588//calcium ion transmembrane transport	GO:0015279//store-operated calcium channel activity	GO:0016020//membrane;GO:0016021//integral component of membrane
ENSGALG00000001838	22.2443	24.3951	-0.177763	0.073812877853581	0.128129200265931	no	ENSGALG00000001838	3661	3564	3652	4191	4124	4318	3296	3735	3969	24.833	23.9448	24.4074	20.5297	22.7694	23.4338	24.3951	22.2443	ENSGALG00000001838	XPO7-202	A0A3Q3A2S6	-	-	-	-	-	-	-	-	-
ENSGALG00000001840	0.05062	0.02467	0.977688396658387	0.351101141017515	0.461777281340842	no	ENSGALG00000001840	6	0	3	10	2	1	9	3	14	0.05731	0.01123	0.00547	0.05422	0.01769	0.07994	0.02467	0.05062	ENSGALG00000001840	427368	A0A3Q2UKD3	TEK	XP_004949637.1	angiopoietin-1 receptor	K05121	TEK	endothelial-specific receptor tyrosine kinase [EC:2.7.10.1]	GO:0001525//angiogenesis;GO:0001934//positive regulation of protein phosphorylation;GO:0001935//endothelial cell proliferation;GO:0002040//sprouting angiogenesis;GO:0007169//transmembrane receptor protein tyrosine kinase signaling pathway;GO:0007275//multicellular organism development;GO:0010595//positive regulation of endothelial cell migration;GO:0014068//positive regulation of phosphatidylinos…	GO:0004714//transmembrane receptor protein tyrosine kinase activity;GO:0005524//ATP binding;GO:0042802//identical protein binding	GO:0001725//stress fiber;GO:0005884//actin filament;GO:0005887//integral component of plasma membrane;GO:0005902//microvillus;GO:0005911//cell-cell junction;GO:0009986//cell surface;GO:0016323//basolateral plasma membrane;GO:0016324//apical plasma membrane;GO:0034451//centriolar satellite;GO:0043235//receptor complex;GO:0045121//membrane raft
ENSGALG00000001841	8.62918	6.57109	0.342057155694856	0.003032460942721	0.007538993753452	no	ENSGALG00000001841	1056	990	1034	413	393	413	519	508	499	6.8297	6.36834	6.51524	9.02203	8.64303	8.22247	6.57109	8.62918	ENSGALG00000001841	426990	F1NFQ8	ROGDI	XP_015150274.2	protein rogdi homolog isoform X2	K24628	ROGDI	protein rogdi	-	-	GO:0008021//synaptic vesicle;GO:0043204//perikaryon;GO:0043291//RAVE complex
ENSGALG00000001844	3.34864	3.16603	0.02777996631346	0.876159464206684	0.91305790935592	no	ENSGALG00000001844	106	103	85	153	192	171	180	165	175	2.88182	3.54372	3.07256	3.56397	3.1975	3.28446	3.16603	3.34864	ENSGALG00000001844	-	F1NFQ3	-	-	-	-	-	-	GO:0006482//protein demethylation;GO:0031032//actomyosin structure organization;GO:0070989//oxidative demethylation	GO:0003779//actin binding;GO:0016491//oxidoreductase activity;GO:0032451//demethylase activity	GO:0030496//midbody;GO:0070938//contractile ring
ENSGALG00000001845	3.53399	4.47339	-0.403429	0.005910718114642	0.013848511606148	no	ENSGALG00000001845	1811	1902	1903	687	508	595	561	354	432	5.26118	3.81217	4.34682	4.51622	2.7892	3.29655	4.47339	3.53399	ENSGALG00000001845	419878	E1BZ77	PHTF1	XP_004935055.1	protein PHTF1 isoform X1	-	-	-	-	-	GO:0005783//endoplasmic reticulum;GO:0016021//integral component of membrane
ENSGALG00000001848	35.8451	54.392	-0.6552	4.92E-14	5.30E-13	down	ENSGALG00000001848	4521	4285	4478	10842	12120	10850	7387	6972	6879	53.4992	58.6034	51.0736	38.317	35.3953	33.8231	54.392	35.8451	ENSGALG00000001848	419421	E1BZ66	UBE2J2	XP_417582.1	ubiquitin-conjugating enzyme E2 J2	K04554	UBE2J2	ubiquitin-conjugating enzyme E2 J2 [EC:2.3.2.23]	GO:0000209//protein polyubiquitination;GO:0030433//ER-associated ubiquitin-dependent protein catabolic process	GO:0061631//ubiquitin conjugating enzyme activity	GO:0005634//nucleus;GO:0005783//endoplasmic reticulum;GO:0016021//integral component of membrane
ENSGALG00000001849	0.38075	0.39168	-0.0886354	0.658755592684523	0.746974510493218	no	ENSGALG00000001849	205	177	225	165	188	137	135	147	174	0.40399	0.45105	0.31999	0.34746	0.3703	0.4245	0.39168	0.38075	ENSGALG00000001849	-	F1N8N1	-	-	-	-	-	-	GO:0035418//protein localization to synapse;GO:0048790//maintenance of presynaptic active zone structure;GO:1904071//presynaptic active zone assembly	GO:0046872//metal ion binding;GO:0098882//structural constituent of presynaptic active zone	GO:0030424//axon;GO:0048788//cytoskeleton of presynaptic active zone;GO:0098978//glutamatergic synapse;GO:0098982//GABA-ergic synapse
ENSGALG00000001850	40.9506	44.7647	-0.175936	0.03211194193876	0.062352038133495	no	ENSGALG00000001850	4263	4088	4300	3352	3536	3828	3014	3176	3152	43.0001	44.4487	46.8453	40.6437	41.9176	40.2904	44.7647	40.9506	ENSGALG00000001850	RARS-202	A0A1D5PJR5	-	-	-	-	-	-	GO:0006420//arginyl-tRNA aminoacylation	GO:0004814//arginine-tRNA ligase activity;GO:0005524//ATP binding	GO:0005737//cytoplasm
ENSGALG00000001852	7.40725	12.0157	-0.749744	2.91E-08	1.60E-07	down	ENSGALG00000001852	1875	1652	1888	2131	1522	1673	1054	969	1116	14.7204	10.3023	11.0245	7.65352	6.88667	7.68156	12.0157	7.40725	ENSGALG00000001852	417511	E1BZ62	LRWD1	XP_015151486.2	leucine-rich repeat and WD repeat-containing protein 1 isoform X1	K24733	LRWD1	leucine-rich repeat and WD repeat-containing protein 1	GO:0006325//chromatin organization;GO:0071169//establishment of protein localization to chromatin	GO:0003682//chromatin binding	GO:0005664//nuclear origin of replication recognition complex
ENSGALG00000001856	0.97768	0.59799	0.655042426886983	0.012984573271052	0.02796951719185	no	ENSGALG00000001856	113	135	158	45	96	89	127	108	122	0.36044	0.75348	0.68005	1.06933	0.89001	0.97371	0.59799	0.97768	ENSGALG00000001856	431645	A0A1L1RL07	MOB3B	XP_046761794.1	MOB kinase activator 3B isoform X2	-	-	-	GO:0001934//positive regulation of protein phosphorylation;GO:0007165//signal transduction;GO:0032147//activation of protein kinase activity	GO:0030295//protein kinase activator activity	GO:0005634//nucleus;GO:0005737//cytoplasm
ENSGALG00000001857	0.79861	3.30267	-2.11066	6.58E-14	6.99E-13	down	ENSGALG00000001857	152	154	130	464	243	266	90	62	73	4.80957	2.46818	2.63026	0.98065	0.6612	0.75398	3.30267	0.79861	ENSGALG00000001857	419422	F1NFM9	FAM132A	XP_040507248.1	adipolin isoform X2	K21410	C1QTNF12	adipolin	GO:0007165//signal transduction;GO:0045721//negative regulation of gluconeogenesis;GO:0046326//positive regulation of glucose import;GO:0046628//positive regulation of insulin receptor signaling pathway	GO:0005179//hormone activity	GO:0005615//extracellular space
ENSGALG00000001860	8.57399	6.8718	0.271427510026871	0.022811415966885	0.046056603535794	no	ENSGALG00000001860	1009	907	982	744	790	783	858	833	1071	6.77148	7.04562	6.79831	8.20886	7.8002	9.71292	6.8718	8.57399	ENSGALG00000001860	RSBN1-201	F1NFM8	-	-	-	-	-	-	-	GO:0016491//oxidoreductase activity;GO:0046872//metal ion binding	GO:0005634//nucleus
ENSGALG00000001862	0.99647	0.76315	0.332520525631028	0.085421542460011	0.145104871643178	no	ENSGALG00000001862	261	212	200	94	80	81	111	94	113	0.862	0.71887	0.70859	1.07001	0.88687	1.03254	0.76315	0.99647	ENSGALG00000001862	ST6GALNAC1-201	Q92183	-	-	-	-	-	-	GO:0006486//protein glycosylation;GO:0009312//oligosaccharide biosynthetic process;GO:0048874//homeostasis of number of cells in a free-living population;GO:0097503//sialylation	GO:0001665//alpha-N-acetylgalactosaminide alpha-2,6-sialyltransferase activity;GO:0016740//transferase activity	GO:0000139//Golgi membrane;GO:0016021//integral component of membrane
ENSGALG00000001863	0.16865	1.42019	-3.11861	1.14E-20	2.40E-19	down	ENSGALG00000001863	5	1	2	366	278	293	31	52	23	1.6988	1.26441	1.29735	0.15125	0.24832	0.10637	1.42019	0.16865	ENSGALG00000001863	VTG2-201	F1NFL6	-	-	-	-	-	-	GO:0006869//lipid transport	GO:0005319//lipid transporter activity;GO:0045735//nutrient reservoir activity	-
ENSGALG00000001864	1.13851	0.80678	0.437688187748009	0.029649210941578	0.058062326057158	no	ENSGALG00000001864	407	344	334	142	93	117	188	120	166	0.99693	0.6398	0.7836	1.38746	0.86678	1.16128	0.80678	1.13851	ENSGALG00000001864	427370	E1BYM9	C9orf72	XP_004949652.2	guanine nucleotide exchange C9orf72 homolog isoform X1	K23609	C9ORF72	guanine nucleotide exchange protein C9orf72	GO:0006897//endocytosis;GO:0006914//autophagy;GO:0050790//regulation of catalytic activity	GO:0005085//guanyl-nucleotide exchange factor activity	GO:0005768//endosome;GO:0005776//autophagosome
ENSGALG00000001866	0.00415	0.00384	0.017764366867525	0.995907683217286	0.998439108979125	no	ENSGALG00000001866	0	10	0	0	0	1	0	1	0	0	0	0.01153	0	0.01244	0	0.00384	0.00415	ENSGALG00000001866	MCHR2-202	B3GRU6	-	-	-	-	-	-	GO:0007186//G-protein coupled receptor signaling pathway;GO:0007188//adenylate cyclase-modulating G-protein coupled receptor signaling pathway;GO:0007218//neuropeptide signaling pathway;GO:0070886//positive regulation of calcineurin-NFAT signaling cascade	GO:0004966//galanin receptor activity;GO:0008528//G-protein coupled peptide receptor activity	GO:0005887//integral component of plasma membrane
ENSGALG00000001872	55.0544	91.9086	-0.810661	2.40E-08	1.33E-07	down	ENSGALG00000001872	7012	6838	6547	10085	10613	9859	7841	4563	4985	93.0318	95.9346	86.7594	76.0347	43.3068	45.8216	91.9086	55.0544	ENSGALG00000001872	SDF4-201	Q5ZKE5	-	-	-	-	-	-	GO:0017156//calcium ion regulated exocytosis	GO:0005509//calcium ion binding	GO:0005783//endoplasmic reticulum;GO:0005796//Golgi lumen
ENSGALG00000001876	5.23939	3.26489	0.646034191886084	0.000150965535365	0.000481022726469	up	ENSGALG00000001876	945	851	904	299	357	395	405	570	636	2.8554	3.34076	3.5985	4.0657	5.60042	6.05205	3.26489	5.23939	ENSGALG00000001876	RASA4B-203	-	-	-	-	-	-	-	-	-	-
ENSGALG00000001882	1.50581	5.94587	-2.03546	4.04E-25	1.27E-23	down	ENSGALG00000001882	24	34	37	439	424	444	112	82	122	6.12715	5.79885	5.91161	1.64323	1.17749	1.6967	5.94587	1.50581	ENSGALG00000001882	TNFRSF18-201	F1NF51	-	-	-	-	-	-	GO:0033209//tumor necrosis factor-mediated signaling pathway;GO:0043066//negative regulation of apoptotic process;GO:0045785//positive regulation of cell adhesion	GO:0005031//tumor necrosis factor-activated receptor activity	GO:0005887//integral component of plasma membrane;GO:0009897//external side of plasma membrane
ENSGALG00000001883	0.72352	1.10989	-0.671716	0.000586122875089	0.001677666580263	down	ENSGALG00000001883	125	115	114	237	175	190	134	106	135	1.33812	0.9682	1.02336	0.79531	0.61575	0.7595	1.10989	0.72352	ENSGALG00000001883	ST6GALNAC2-202	F1NF50	-	-	-	-	-	-	GO:0006493//protein O-linked glycosylation;GO:0097503//sialylation	GO:0001665//alpha-N-acetylgalactosaminide alpha-2,6-sialyltransferase activity;GO:0016740//transferase activity	GO:0005794//Golgi apparatus;GO:0016021//integral component of membrane
ENSGALG00000001885	0.488	0.15847	1.57856594793325	0.145017368985007	0.226364784389614	no	ENSGALG00000001885	0	0	0	11	2	4	17	28	5	0.31173	0.05554	0.10814	0.50643	0.81639	0.14119	0.15847	0.488	ENSGALG00000001885	417514	-	UPK3BL	XP_415762.4	uroplakin-3b-like protein 1	-	-	-	-	-	-
ENSGALG00000001889	1.44207	3.97901	-1.53152	6.03E-12	5.11E-11	down	ENSGALG00000001889	111	93	109	349	268	285	139	83	89	4.71541	3.54822	3.67339	1.97421	1.15378	1.19821	3.97901	1.44207	ENSGALG00000001889	427756	E1BWU9	CARD9	XP_046757918.1	caspase recruitment domain-containing protein 9 isoform X4	K12794	CARD9	caspase recruitment domain-containing protein 9	GO:0042981//regulation of apoptotic process;GO:0043123//positive regulation of I-kappaB kinase/NF-kappaB signaling	GO:0050700//CARD domain binding	GO:0005737//cytoplasm
ENSGALG00000001894	0.03118	0.03664	-0.344674	0.762085468950783	0.8280811803167	no	ENSGALG00000001894	10	11	4	6	0	4	7	0	1	0.06718	0	0.04273	0.08239	0	0.01116	0.03664	0.03118	ENSGALG00000001894	-	E1BWU7	-	-	-	-	-	-	GO:0030032//lamellipodium assembly;GO:0050790//regulation of catalytic activity	GO:0005085//guanyl-nucleotide exchange factor activity	GO:0005737//cytoplasm;GO:0030027//lamellipodium
ENSGALG00000001895	137.287	157.522	-0.257084	0.012101173048991	0.026314081469518	no	ENSGALG00000001895	25405	26141	24764	22620	21410	18751	19315	15914	16972	173.849	161.242	137.477	156.048	125.837	129.975	157.522	137.287	ENSGALG00000001895	416170	E1BWU5	PANK3	XP_414502.4	pantothenate kinase 3	K09680	PANK1_2_3	type II pantothenate kinase [EC:2.7.1.33]	-	-	-
ENSGALG00000001901	111.252	191.876	-0.833907	9.95E-15	1.14E-13	down	ENSGALG00000001901	4028	3890	3996	16232	14687	13920	7743	8700	8395	212.824	188.696	174.107	106.719	117.359	109.678	191.876	111.252	ENSGALG00000001901	ARIH1-202	A0A1D5PH50	-	-	-	-	-	-	GO:0000209//protein polyubiquitination;GO:0006511//ubiquitin-dependent protein catabolic process;GO:0032436//positive regulation of proteasomal ubiquitin-dependent protein catabolic process	GO:0008270//zinc ion binding;GO:0031624//ubiquitin conjugating enzyme binding;GO:0031625//ubiquitin protein ligase binding;GO:0061630//ubiquitin protein ligase activity	GO:0000151//ubiquitin ligase complex;GO:0005634//nucleus;GO:0005737//cytoplasm;GO:0016604//nuclear body;GO:0019005//SCF ubiquitin ligase complex;GO:0031462//Cul2-RING ubiquitin ligase complex;GO:0031463//Cul3-RING ubiquitin ligase complex;GO:0031464//Cul4A-RING E3 ubiquitin ligase complex;GO:0097413//Lewy body
ENSGALG00000001905	109.149	31.6946	1.75003394495209	6.94E-18	1.11E-16	up	ENSGALG00000001905	2707	2707	2782	3092	4767	6552	12685	16036	18492	20.9797	31.6947	42.4094	90.4764	111.945	125.024	31.6946	109.149	ENSGALG00000001905	417515	A0A3Q3A808	DTX2	XP_046758527.1	probable E3 ubiquitin-protein ligase DTX2 isoform X1	K06058	DTX	deltex [EC:2.3.2.27]	GO:0007219//Notch signaling pathway;GO:0016567//protein ubiquitination	GO:0008270//zinc ion binding;GO:0061630//ubiquitin protein ligase activity	GO:0005654//nucleoplasm;GO:0005737//cytoplasm;GO:0031965//nuclear membrane
ENSGALG00000001907	38.5311	67.257	-0.869855	3.18E-13	3.10E-12	down	ENSGALG00000001907	8304	8123	8155	12131	13020	12765	8716	5385	6556	66.0348	69.4495	66.2866	49.8745	30.1587	35.5603	67.257	38.5311	ENSGALG00000001907	WAPL-202	A0A1D5PYQ6	-	-	-	-	-	-	GO:0060623//regulation of chromosome condensation;GO:0071922//regulation of cohesin loading	-	-
ENSGALG00000001912	0.00236	0.02105	-3.07039	0.167929903396364	0.255517167535324	no	ENSGALG00000001912	1	0	0	4	4	1	0	0	1	0.02846	0.02789	0.00679	0	0	0.00709	0.02105	0.00236	ENSGALG00000001912	428219	A0A1D5P445	EPHA10	XP_425778.3	ephrin type-A receptor 10	K08897	EPHA10	Eph receptor A10 [EC:2.7.10.1]	GO:0007169//transmembrane receptor protein tyrosine kinase signaling pathway;GO:0007275//multicellular organism development;GO:0007411//axon guidance;GO:0018108//peptidyl-tyrosine phosphorylation;GO:0033674//positive regulation of kinase activity;GO:0048013//ephrin receptor signaling pathway	GO:0004714//transmembrane receptor protein tyrosine kinase activity;GO:0005005//transmembrane-ephrin receptor activity;GO:0005524//ATP binding	GO:0005887//integral component of plasma membrane;GO:0043005//neuron projection;GO:0043235//receptor complex
ENSGALG00000001916	2.87393	2.27961	0.284964967811357	0.02490657603776	0.049764330011348	no	ENSGALG00000001916	3285	3159	3455	377	428	590	576	525	570	1.89683	2.11015	2.83184	3.04646	2.71767	2.85767	2.27961	2.87393	ENSGALG00000001916	374173	A0A3Q2U6E8	SLIT3	XP_040502745.1	slit homolog 3 protein isoform X3	K06850	SLIT3	slit 3	GO:0007411//axon guidance;GO:0050919//negative chemotaxis	GO:0005509//calcium ion binding;GO:0008201//heparin binding;GO:0048495//Roundabout binding	GO:0005576//extracellular region
ENSGALG00000001917	0.07099	0.08511	-0.289818	0.759260406844253	0.826189634056166	no	ENSGALG00000001917	5	5	0	17	5	10	4	3	19	0.13807	0.03979	0.07748	0.03415	0.02507	0.15376	0.08511	0.07099	ENSGALG00000001917	-	E1BUV5	-	-	-	-	-	-	GO:0006897//endocytosis	GO:0005044//scavenger receptor activity	GO:0016020//membrane
ENSGALG00000001918	2.41909	4.60142	-0.969585	2.93E-09	1.81E-08	down	ENSGALG00000001918	256	252	311	589	491	563	234	311	280	5.0589	4.13242	4.61294	2.11272	2.74822	2.39634	4.60142	2.41909	ENSGALG00000001918	427409	A0A1D5PYF3	DNAJB5	XP_004937175.1	dnaJ homolog subfamily B member 5 isoform X2	K09511	DNAJB5	DnaJ homolog subfamily B member 5	GO:0051085//chaperone mediated protein folding requiring cofactor	GO:0051082//unfolded protein binding;GO:0051087//chaperone binding	GO:0005829//cytosol
ENSGALG00000001921	3.92351	2.75284	0.476908864232547	0.052394031613543	0.0953494669232	no	ENSGALG00000001921	127	126	102	119	128	124	116	198	192	2.70945	2.85579	2.69329	2.77637	4.6382	4.35597	2.75284	3.92351	ENSGALG00000001921	772136	A0A1L1RLV0	SDCCAG3	XP_001235313.2	endosome-associated-trafficking regulator 1	K22938	SDCCAG3	serologically defined colon cancer antigen 3	-	-	-
ENSGALG00000001925	1.50302	3.71415	-1.36251	3.32E-14	3.62E-13	down	ENSGALG00000001925	313	322	350	619	405	467	217	171	188	4.71971	3.02595	3.3968	1.73928	1.34144	1.42834	3.71415	1.50302	ENSGALG00000001925	GNB1L-202	F1NF00	-	-	-	-	-	-	-	-	-
ENSGALG00000001926	0	0.00576	-0.944023	0.830400932563004	NA	no	ENSGALG00000001926	0	0	0	0	0	1	0	0	0	0	0	0.01729	0	0	0	0.00576	0	ENSGALG00000001926	HSPB1-201	F1P593	-	-	-	-	-	-	GO:0009408//response to heat;GO:0042026//protein refolding	GO:0051082//unfolded protein binding	GO:0005634//nucleus;GO:0005737//cytoplasm;GO:0005819//spindle
ENSGALG00000001932	0.04096	0.06714	-0.722593	0.48873052730405	0.596816852139713	no	ENSGALG00000001932	0	0	2	6	8	10	1	8	5	0.05169	0.06754	0.08219	0.00906	0.07091	0.04292	0.06714	0.04096	ENSGALG00000001932	417516	F1NEZ0	SRRM3	XP_040506297.1	serine/arginine repetitive matrix protein 3 isoform X2	-	-	-	-	GO:0003729//mRNA binding	GO:0005634//nucleus
ENSGALG00000001933	0.92345	1.36343	-0.628863	0.00773355251803	0.0175779018433	no	ENSGALG00000001933	156	219	156	258	254	164	180	123	134	1.59087	1.53472	0.96469	1.16673	0.78031	0.82332	1.36343	0.92345	ENSGALG00000001933	427373	E1BWN6	CORO2A	XP_046761592.1	coronin-2A isoform X3	K13887	CORO2	coronin-2	-	GO:0051015//actin filament binding	GO:0017053//transcriptional repressor complex
ENSGALG00000001934	0.04923	0	4.68830517074129	0.011448022630323	0.025048769919691	no	ENSGALG00000001934	0	0	0	0	0	0	3	4	7	0	0	0	0.0327	0.04267	0.07233	0	0.04923	ENSGALG00000001934	OPN4-201	F1NEY8	-	-	-	-	-	-	GO:0007186//G-protein coupled receptor signaling pathway;GO:0007601//visual perception;GO:0007602//phototransduction;GO:0007603//phototransduction, visible light;GO:0016038//absorption of visible light;GO:0071482//cellular response to light stimulus	GO:0008020//G-protein coupled photoreceptor activity	GO:0005887//integral component of plasma membrane;GO:0016020//membrane;GO:0044298//cell body membrane
ENSGALG00000001935	0.19846	0.30673	-0.670691	0.243025617209819	0.343739695583111	no	ENSGALG00000001935	14	1	6	32	17	17	11	16	14	0.45389	0.23628	0.23003	0.16401	0.23349	0.19787	0.30673	0.19846	ENSGALG00000001935	419426	-	TTLL10	XP_417587.5	inactive polyglycylase TTLL10 isoform X3	K23628	TTLL10	tubulin--tyrosine ligase like protein 10 [EC:6.3.2.-]	-	-	-
ENSGALG00000001936	0.15859	0.23313	-0.626999	0.079990554888043	0.137344180236473	no	ENSGALG00000001936	6	8	8	96	59	56	63	31	43	0.32399	0.19512	0.18029	0.22351	0.10764	0.14461	0.23313	0.15859	ENSGALG00000001936	424751	A0A3Q2UHT0	MYO7B	XP_015132673.2	unconventional myosin-VIIb isoform X2	K21868	MYO7B	myosin VIIb	GO:0006897//endocytosis;GO:0007015//actin filament organization;GO:0007423//sensory organ development;GO:0007605//sensory perception of sound;GO:0030050//vesicle transport along actin filament;GO:0042472//inner ear morphogenesis;GO:0042491//auditory receptor cell differentiation	GO:0000146//microfilament motor activity;GO:0005524//ATP binding;GO:0051015//actin filament binding	GO:0001726//ruffle;GO:0005737//cytoplasm;GO:0005886//plasma membrane;GO:0005902//microvillus;GO:0015629//actin cytoskeleton;GO:0016459//myosin complex;GO:0030139//endocytic vesicle;GO:0031982//vesicle
ENSGALG00000001938	34.4268	92.2276	-1.48382	2.74E-43	3.34E-41	down	ENSGALG00000001938	5434	5252	5620	14386	14015	12542	5683	4080	4808	99.3009	94.7956	82.5864	41.2359	28.975	33.0695	92.2276	34.4268	ENSGALG00000001938	424337	E1BW83	SLC25A24	XP_015145853.1	calcium-binding mitochondrial carrier protein SCaMC-1	K14684	SLC25A23S	solute carrier family 25 (mitochondrial phosphate transporter), member 23/24/25/41	GO:0015867//ATP transport;GO:0055085//transmembrane transport	GO:0005347//ATP transmembrane transporter activity;GO:0005509//calcium ion binding	GO:0005743//mitochondrial inner membrane;GO:0016021//integral component of membrane
ENSGALG00000001939	24.1923	38.4044	-0.720703	9.58E-13	8.84E-12	down	ENSGALG00000001939	3229	2873	3290	7768	6859	6674	4425	3893	4497	42.9125	37.1294	35.1714	25.6965	22.1263	24.7541	38.4044	24.1923	ENSGALG00000001939	419880	E1BW82	HIPK1	XP_040508951.2	homeodomain-interacting protein kinase 1 isoform X4	K08826	HIPK	homeodomain interacting protein kinase [EC:2.7.11.1]	GO:0007224//smoothened signaling pathway;GO:0008283//cell proliferation;GO:0008284//positive regulation of cell proliferation;GO:0009952//anterior/posterior pattern specification;GO:0010803//regulation of tumor necrosis factor-mediated signaling pathway;GO:0010842//retina layer formation;GO:0018105//peptidyl-serine phosphorylation;GO:0018107//peptidyl-threonine phosphorylation;GO:0018108//peptidy…	GO:0004674//protein serine/threonine kinase activity;GO:0004713//protein tyrosine kinase activity;GO:0005524//ATP binding	GO:0005634//nucleus;GO:0005737//cytoplasm;GO:0005813//centrosome;GO:0005829//cytosol;GO:0016605//PML body;GO:0016607//nuclear speck
ENSGALG00000001942	5.31723	8.11259	-0.68612	0.000499750536868	0.001451723375476	down	ENSGALG00000001942	1373	1353	1501	864	734	904	781	361	412	8.59815	7.15763	8.58199	8.1701	3.69614	4.08544	8.11259	5.31723	ENSGALG00000001942	416172	E1BW90	SPDL1	XP_040503035.1	protein Spindly isoform X1	-	-	-	GO:0000132//establishment of mitotic spindle orientation;GO:0007080//mitotic metaphase plate congression;GO:0007094//mitotic spindle assembly checkpoint;GO:0034501//protein localization to kinetochore;GO:0051301//cell division	GO:0043515//kinetochore binding	GO:0000922//spindle pole;GO:0000940//condensed chromosome outer kinetochore
ENSGALG00000001943	3.90128	2.24239	0.770901511027716	0.000507416884246	0.001471018288144	up	ENSGALG00000001943	487	518	513	275	323	347	321	618	634	2.00533	2.308	2.41385	2.46061	4.63651	4.60672	2.24239	3.90128	ENSGALG00000001943	417358	E1BVU5	RHBDF2	XP_046758082.1	inactive rhomboid protein 2 isoform X4	-	-	-	GO:0042058//regulation of epidermal growth factor receptor signaling pathway;GO:0050708//regulation of protein secretion	GO:0004252//serine-type endopeptidase activity	GO:0005789//endoplasmic reticulum membrane;GO:0016021//integral component of membrane
ENSGALG00000001944	7.26389	5.61789	0.319494557061845	0.00062849724196	0.001789711520406	no	ENSGALG00000001944	1166	1250	1145	765	784	813	990	939	982	5.58429	5.60795	5.66142	7.59673	7.05216	7.14279	5.61789	7.26389	ENSGALG00000001944	427374	F1NVC9	TBC1D2	XP_040511913.1	TBC1 domain family member 2A isoform X3	K20165	TBC1D2	TBC1 domain family member 2A	GO:0090630//activation of GTPase activity	GO:0005096//GTPase activator activity	-
ENSGALG00000001945	8.03914	5.35948	0.52598475919936	9.52E-06	3.67E-05	no	ENSGALG00000001945	1103	1026	1040	587	567	671	1032	765	805	5.29422	5.01105	5.77317	9.78427	7.09864	7.23451	5.35948	8.03914	ENSGALG00000001945	RFT1-203	A0A3Q2TV81	-	-	-	-	-	-	GO:0006488//dolichol-linked oligosaccharide biosynthetic process;GO:0034203//glycolipid translocation	-	GO:0005789//endoplasmic reticulum membrane;GO:0016021//integral component of membrane
ENSGALG00000001946	0.05919	0.00232	4.46710615810279	0.003784820759455	0.00923155731063	up	ENSGALG00000001946	2	3	7	0	1	0	17	5	2	0	0.00696	0	0.1269	0.03653	0.01415	0.00232	0.05919	ENSGALG00000001946	RSPO1-201	E1BVU3	-	-	-	-	-	-	GO:0001934//positive regulation of protein phosphorylation;GO:0002090//regulation of receptor internalization;GO:0016055//Wnt signaling pathway;GO:0090263//positive regulation of canonical Wnt signaling pathway	GO:0001664//G-protein coupled receptor binding;GO:0008201//heparin binding	-
ENSGALG00000001947	7.94254	7.96966	-0.0524029	0.570201485890702	0.671022772693404	no	ENSGALG00000001947	1524	1462	1533	1226	1213	1300	1131	1205	1218	8.02033	7.77579	8.11285	7.77767	8.11034	7.9396	7.96966	7.94254	ENSGALG00000001947	427375	F1P5L4	IKBKAP	XP_001231708.3	elongator complex protein 1	K11373	ELP1	elongator complex protein 1	GO:0002926//tRNA wobble base 5-methoxycarbonylmethyl-2-thiouridine biosynthesis.	GO:0000049//tRNA binding	GO:0005634//nucleus;GO:0005829//cytosol;GO:0033588//Elongator holoenzyme complex
ENSGALG00000001948	13.7298	20.5454	-0.637419	3.93E-10	2.68E-09	down	ENSGALG00000001948	2759	2638	2945	2703	2590	3142	2009	1496	1861	20.223	18.9881	22.4251	15.8003	11.5154	13.8738	20.5454	13.7298	ENSGALG00000001948	427046	H9KZ12	SAFB2	XP_046760581.1	scaffold attachment factor B2 isoform X6	K25092	SAFB	scaffold attachment factor B	GO:0006357//regulation of transcription from RNA polymerase II promoter;GO:0050684//regulation of mRNA processing	GO:0003723//RNA binding;GO:0043565//sequence-specific DNA binding	GO:0005634//nucleus
ENSGALG00000001950	24.4256	35.1813	-0.571104	2.49E-08	1.38E-07	no	ENSGALG00000001950	2409	2432	2414	4035	3808	3991	2356	2725	2765	36.7963	34.0283	34.7193	22.5851	25.5669	25.125	35.1813	24.4256	ENSGALG00000001950	PMPCA-203	Q5ZJ49	-	-	-	-	-	-	GO:0006627//protein processing involved in protein targeting to mitochondrion	GO:0004222//metalloendopeptidase activity;GO:0046872//metal ion binding	GO:0005739//mitochondrion;GO:0005743//mitochondrial inner membrane;GO:0005759//mitochondrial matrix
ENSGALG00000001951	5.56783	27.6937	-2.37295	2.08E-53	4.83E-51	down	ENSGALG00000001951	425	378	422	4296	3151	3835	847	689	623	32.3232	23.2317	27.5261	6.69914	5.33359	4.67077	27.6937	5.56783	ENSGALG00000001951	768922	A0A3Q2TWH4	FAM102B	XP_001232083.4	protein FAM102B	-	-	-	-	-	-
ENSGALG00000001954	5.4521	7.45181	-0.507121	0.000370875251841	0.001100693388271	no	ENSGALG00000001954	355	312	345	426	380	461	340	290	251	7.69174	6.72326	7.94043	6.45325	5.3872	4.51584	7.45181	5.4521	ENSGALG00000001954	APTX-202	F1P5K8	-	-	-	-	-	-	GO:0006281//DNA repair;GO:0090305//nucleic acid phosphodiester bond hydrolysis	GO:0003677//DNA binding;GO:0033699//DNA 5'-adenosine monophosphate hydrolase activity;GO:0046872//metal ion binding	GO:0005654//nucleoplasm;GO:0005730//nucleolus
ENSGALG00000001955	0.04221	0.17466	-2.07637	0.060972117620202	0.108594931836924	no	ENSGALG00000001955	0	1	0	11	9	10	1	2	4	0.19633	0.1574	0.17026	0.01876	0.03673	0.07114	0.17466	0.04221	ENSGALG00000001955	AANAT-201	P79774	-	-	-	-	-	-	GO:0006474//N-terminal protein amino acid acetylation;GO:0007623//circadian rhythm;GO:0009416//response to light stimulus;GO:0030187//melatonin biosynthetic process;GO:0071320//cellular response to cAMP;GO:0071492//cellular response to UV-A	GO:0004059//aralkylamine N-acetyltransferase activity;GO:0004060//arylamine N-acetyltransferase activity	GO:0005737//cytoplasm;GO:0005829//cytosol;GO:0048471//perinuclear region of cytoplasm
ENSGALG00000001959	1.38138	4.36591	-1.71851	2.03E-11	1.63E-10	down	ENSGALG00000001959	28	50	40	586	457	505	186	185	94	5.0643	3.87008	4.16334	1.68974	1.64492	0.80947	4.36591	1.38138	ENSGALG00000001959	HENMT1-201	E1BVR9	-	-	-	-	-	-	GO:0001510//RNA methylation;GO:0030422//production of siRNA involved in RNA interference;GO:0034587//piRNA metabolic process	GO:0003723//RNA binding;GO:0008171//O-methyltransferase activity;GO:0008173//RNA methyltransferase activity;GO:0046872//metal ion binding;GO:0090486//small RNA 2'-O-methyltransferase	GO:0005634//nucleus;GO:0005737//cytoplasm;GO:0043186//P granule
ENSGALG00000001962	82.1244	80.5555	-0.0273118	0.731508481619125	0.804951522524424	no	ENSGALG00000001962	14702	13949	14424	13775	13998	13037	14011	12008	13672	83.3732	83.02	75.2733	89.1434	74.7749	82.455	80.5555	82.1244	ENSGALG00000001962	PTBP1-201	F1P5K0	-	-	-	-	-	-	-	-	-
ENSGALG00000001964	6.2893	3.19426	0.931123705188267	1.68E-12	1.51E-11	up	ENSGALG00000001964	1183	1198	1271	392	510	577	870	858	1046	2.6047	3.32065	3.65743	6.07681	5.86556	6.92553	3.19426	6.2893	ENSGALG00000001964	417135	F1P5J6	INPP5E	XP_015135289.2	phosphatidylinositol polyphosphate 5-phosphatase type IV	K20278	INPP5E	inositol polyphosphate 5-phosphatase INPP5E [EC:3.1.3.36]	GO:0046856//phosphatidylinositol dephosphorylation	GO:0004439//phosphatidylinositol-4,5-bisphosphate 5-phosphatase activity;GO:0004445//inositol-polyphosphate 5-phosphatase activity	GO:0005634//nucleus;GO:0005794//Golgi apparatus;GO:0005930//axoneme
ENSGALG00000001965	62.2037	79.5914	-0.393628	0.010279066927838	0.022688291293947	no	ENSGALG00000001965	6305	6232	6558	9933	9580	8880	5503	8406	7313	85.3405	80.6532	72.7806	49.7003	74.3044	62.6066	79.5914	62.2037	ENSGALG00000001965	AARS1-201	F1P5J5	-	-	-	-	-	-	GO:0006400//tRNA modification;GO:0006419//alanyl-tRNA aminoacylation	GO:0000049//tRNA binding;GO:0002161//aminoacyl-tRNA editing activity;GO:0004813//alanine-tRNA ligase activity;GO:0005524//ATP binding;GO:0008270//zinc ion binding;GO:0016597//amino acid binding	GO:0005739//mitochondrion
ENSGALG00000001968	0.08371	0.57917	-2.85347	7.30E-07	3.34E-06	down	ENSGALG00000001968	1	2	0	108	51	43	11	8	9	0.94299	0.43635	0.35816	0.10096	0.07187	0.0783	0.57917	0.08371	ENSGALG00000001968	428270	F1P5I7	SYT6	XP_425830.4	synaptotagmin-6	K19906	SYT6	synaptotagmin-6	GO:0007340//acrosome reaction;GO:0014059//regulation of dopamine secretion;GO:0016192//vesicle-mediated transport;GO:0017156//calcium ion regulated exocytosis;GO:0017158//regulation of calcium ion-dependent exocytosis;GO:0071277//cellular response to calcium ion	GO:0000149//SNARE binding;GO:0001786//phosphatidylserine binding;GO:0005509//calcium ion binding;GO:0005544//calcium-dependent phospholipid binding;GO:0019905//syntaxin binding;GO:0030276//clathrin binding	GO:0005886//plasma membrane;GO:0016021//integral component of membrane;GO:0070382//exocytic vesicle
ENSGALG00000001971	20.5021	31.1779	-0.647366	1.61E-08	9.11E-08	down	ENSGALG00000001971	2416	2218	2483	6751	6854	6891	3716	4627	4528	31.5078	31.3456	30.6804	18.231	22.2178	21.0575	31.1779	20.5021	ENSGALG00000001971	417359	F1P5I5	UBE2O	XP_015150785.2	LOW QUALITY PROTEIN: (E3-independent) E2 ubiquitin-conjugating enzyme isoform X1	K10581	UBE2O	ubiquitin-conjugating enzyme E2 O [EC:2.3.2.24]	GO:0010951//negative regulation of endopeptidase activity;GO:0016567//protein ubiquitination;GO:0043066//negative regulation of apoptotic process	GO:0004869//cysteine-type endopeptidase inhibitor activity;GO:0061631//ubiquitin conjugating enzyme activity	GO:0005634//nucleus
ENSGALG00000001972	5.94091	18.2375	-1.68039	3.38E-29	1.47E-27	down	ENSGALG00000001972	838	930	855	2344	1785	1865	756	590	513	21.8394	16.2968	16.5764	7.40439	5.65568	4.76266	18.2375	5.94091	ENSGALG00000001972	768611	E1BVP9	PRPF38B	XP_001231650.1	pre-mRNA-splicing factor 38B	K12850	PRPF38B	pre-mRNA-splicing factor 38B	GO:0000398//mRNA splicing, via spliceosome	-	GO:0071011//precatalytic spliceosome
ENSGALG00000001973	4.62942	8.93565	-1.0183	7.02E-11	5.23E-10	down	ENSGALG00000001973	1049	1003	1116	1315	1121	1227	814	452	538	9.83577	8.21618	8.75499	6.40018	3.47834	4.00973	8.93565	4.62942	ENSGALG00000001973	419614	E1BVP8	GNL2	XP_015153271.4	nucleolar GTP-binding protein 2	K14537	NUG2	nuclear GTP-binding protein	-	GO:0005525//GTP binding	GO:0005730//nucleolus
ENSGALG00000001976	16.2585	31.2699	-1.00792	2.78E-15	3.40E-14	down	ENSGALG00000001976	2516	2427	2433	6795	6307	5436	3708	2694	2783	35.0993	31.9237	26.7865	20.1342	14.3172	14.3242	31.2699	16.2585	ENSGALG00000001976	TRIM33-201	F1P5H8	-	-	-	-	-	-	GO:0016567//protein ubiquitination;GO:0017015//regulation of transforming growth factor beta receptor signaling pathway;GO:0030514//negative regulation of BMP signaling pathway	GO:0003677//DNA binding;GO:0008270//zinc ion binding;GO:0070410//co-SMAD binding;GO:0070412//R-SMAD binding	GO:0005634//nucleus
ENSGALG00000001978	8.09454	5.71759	0.459498097067604	0.002551786634283	0.006439802219176	no	ENSGALG00000001978	850	803	888	840	684	710	863	1157	1003	6.58648	5.25548	5.31081	7.11328	9.33379	7.83655	5.71759	8.09454	ENSGALG00000001978	420099	A0A1D5NUV7	MED16	XP_418220.2	mediator of RNA polymerase II transcription subunit 16	K15159	MED16	mediator of RNA polymerase II transcription subunit 16	GO:0045893//positive regulation of transcription, DNA-templated	-	GO:0016592//mediator complex
ENSGALG00000001981	3.28748	1.25455	1.3469327979696	1.52E-14	1.72E-13	up	ENSGALG00000001981	375	466	452	109	98	124	243	305	279	1.26882	1.11785	1.37697	2.97349	3.65279	3.23615	1.25455	3.28748	ENSGALG00000001981	769472	F1P5F6	PARP6	XP_040562509.1	protein mono-ADP-ribosyltransferase PARP6 isoform X10	K15258	PARP6_8	poly [ADP-ribose] polymerase 6/8 [EC:2.4.2.30]	GO:0006471//protein ADP-ribosylation	GO:0003950//NAD+ ADP-ribosyltransferase activity	GO:0005622//intracellular
ENSGALG00000001983	0.57143	4.81016	-3.14476	2.61E-23	7.03E-22	down	ENSGALG00000001983	39	30	32	716	496	512	90	49	56	6.11209	4.14897	4.16941	0.80761	0.43035	0.47634	4.81016	0.57143	ENSGALG00000001983	424339	F1P5F2	FNDC7	XP_040560747.1	fibronectin type III domain-containing protein 7 isoform X9	K24487	FNDC7	fibronectin type III domain-containing protein 7	-	-	-
ENSGALG00000001985	4.01976	1.26141	1.62651026792711	4.12E-18	6.75E-17	up	ENSGALG00000001985	386	332	363	102	128	201	430	459	413	0.92084	1.13234	1.73105	4.08073	4.26332	3.71522	1.26141	4.01976	ENSGALG00000001985	770171	E1BVN7	PIGQ	XP_040503686.1	phosphatidylinositol N-acetylglucosaminyltransferase subunit Q isoform X3	K03860	PIGQ	phosphatidylinositol N-acetylglucosaminyltransferase subunit Q	GO:0006506//GPI anchor biosynthetic process	-	GO:0005783//endoplasmic reticulum;GO:0016021//integral component of membrane
ENSGALG00000001986	40.9679	31.6336	0.327128460856066	0.000509190290995	0.001475529960516	no	ENSGALG00000001986	6348	6051	6630	4800	5504	5694	6150	6647	6957	29.1532	32.757	32.9906	39.2649	41.5356	42.1033	31.6336	40.9679	ENSGALG00000001986	VCP-203	Q5ZMU9	-	-	-	-	-	-	GO:0030433//ER-associated ubiquitin-dependent protein catabolic process;GO:0030970//retrograde protein transport, ER to cytosol;GO:0051228//mitotic spindle disassembly;GO:0071712//ER-associated misfolded protein catabolic process;GO:0097352//autophagosome maturation	GO:0005515//protein binding;GO:0005524//ATP binding;GO:0008289//lipid binding;GO:0016887//ATPase activity;GO:0031593//polyubiquitin binding	GO:0005634//nucleus;GO:0005829//cytosol;GO:0034098//VCP-NPL4-UFD1 AAA ATPase complex
ENSGALG00000001988	3.2895	2.47768	0.342500432569212	0.12219717029576	0.196490890806859	no	ENSGALG00000001988	412	337	364	134	101	177	240	129	149	2.47879	1.83079	3.12347	4.66693	2.45513	2.74645	2.47768	3.2895	ENSGALG00000001988	TXNRD2-204	A0A3Q2UH84	-	-	-	-	-	-	GO:0045454//cell redox homeostasis;GO:0098869//cellular oxidant detoxification	GO:0004791//thioredoxin-disulfide reductase activity;GO:0050660//flavin adenine dinucleotide binding	GO:0005737//cytoplasm;GO:0005739//mitochondrion;GO:0005829//cytosol
ENSGALG00000001992	453.725	307.584	0.525060269066307	0.001931386692878	0.005002954144981	no	ENSGALG00000001992	23548	24719	25829	32595	31532	28632	31939	52098	46944	331.22	313.978	277.553	341.171	544.674	475.33	307.584	453.725	ENSGALG00000001992	PKLR-205	A0A1D5P9V0	-	-	-	-	-	-	GO:0006096//glycolytic process;GO:0032869//cellular response to insulin stimulus	GO:0000287//magnesium ion binding;GO:0004743//pyruvate kinase activity;GO:0005524//ATP binding;GO:0016301//kinase activity;GO:0030955//potassium ion binding	GO:0005737//cytoplasm;GO:0005829//cytosol
ENSGALG00000001994	0.00502	0.00723	-0.536697	0.825789153710319	0.875476503590335	no	ENSGALG00000001994	0	0	0	0	2	1	0	1	1	0	0.01458	0.0071	0	0.00765	0.00741	0.00723	0.00502	ENSGALG00000001994	416388	A0A1D5P5F1	PRR35	XP_046756728.1	proline-rich protein 35	-	-	-	-	-	-
ENSGALG00000001995	91.4207	77.0062	0.204516739424817	0.104793020169055	0.17267301238008	no	ENSGALG00000001995	10051	10627	10161	13730	12911	12131	12469	15564	15995	83.572	77.0073	70.4393	79.7824	97.4679	97.0117	77.0062	91.4207	ENSGALG00000001995	424752	E1BV80	LIMS2	XP_040561952.1	LIM and senescent cell antigen-like-containing domain protein 2 isoform X5	K23354	LIMS1_2	LIM and senescent cell antigen-like-containing domain protein 1/2	-	-	-
ENSGALG00000001996	0.2075	0.15827	0.34790853697205	0.5343710538663	0.638655507477133	no	ENSGALG00000001996	14	27	40	8	16	11	11	11	22	0.11116	0.21784	0.1458	0.16067	0.15725	0.30459	0.15827	0.2075	ENSGALG00000001996	419615	F1P3H4	DNALI1	XP_417762.3	axonemal dynein light intermediate polypeptide 1	K10410	DNALI	dynein axonemal light intermediate chain 1	-	GO:0045504//dynein heavy chain binding	GO:0005930//axoneme;GO:0030175//filopodium
ENSGALG00000001998	9.52176	3.13127	1.56653828418277	1.36E-16	1.91E-15	up	ENSGALG00000001998	413	405	423	176	156	189	405	571	537	3.24712	2.82028	3.32641	7.85462	10.8386	9.8721	3.13127	9.52176	ENSGALG00000001998	770563	F1P3H3	R3HDM4	XP_001233902.3	R3H domain-containing protein 4 isoform X1	-	-	-	-	GO:0003676//nucleic acid binding	-
[truncated: 22,864 more rows]
