# Supplementary material for: MARCH2 inhibits avian leukosis virus replication by targeting gp85 for ubiquitination and degradation
Source: J Virol. 2025 Dec 3;99(12):e01616-25. doi: 10.1128/jvi.01616-25 (PMC12724284; doi:10.1128/jvi.01616-25)
Supplement: Table S2 — RNA-seq analysis of MARCH expression levels upon ALV-A infection compared to those without infection in DF-1 cells at 120 hpi. [file jvi.01616-25-s0004.xlsx]

## Sheet: ALV_120h_vs_WT_120h.total(1)
Table S2 The RNA-seq analysis of MARCHs expression levels upon ALV-A infection compared to that of non-infected in DF-1 cells at 120 hpi
Gene_ID	ALV_120h_FPKM	WT_120h_FPKM	log2FoldChange	pvalue	qvalue	sig	Gene_ID	WT1_120h_count	WT2_120h_count	WT3_120h_count	ALV1_120h_count	ALV2_120h_count	ALV3_120h_count	WT1_120h_FPKM	WT2_120h_FPKM	WT3_120h_FPKM	ALV1_120h_FPKM	ALV2_120h_FPKM	ALV3_120h_FPKM	WT_120h_FPKM	ALV_120h_FPKM	Gene_ID	entrez_ID	uniprot_ID	symbol	nr	nr_description	KEGG	KEGG_name	KEGG_description	GO-BiologicalProcess	GO-MolecularFunction	GO-CellularComponent
ENSGALG00000000599	14.0971	7.55299	0.861558288769596	4.03E-09	2.45E-08	up	ENSGALG00000000599	856	735	903	1201	1536	1713	7.95688	6.69481	8.00728	11.7354	14.6896	15.8663	7.55299	14.0971	ENSGALG00000000599	420062	E1C6Q0	MARCH2	XP_046760575.1	E3 ubiquitin-protein ligase MARCHF2	K10657	MARCH2	E3 ubiquitin-protein ligase MARCH2 [EC:2.3.2.27]	GO:0016567//protein ubiquitination	GO:0004842//ubiquitin-protein transferase activity;GO:0008270//zinc ion binding	GO:0016021//integral component of membrane
ENSGALG00000005867	3.45681	2.99637	0.144923664370105	0.329877755228447	0.439391566029867	no	ENSGALG00000005867	355	411	399	514	361	403	2.80326	3.18023	3.00563	4.26661	2.93287	3.17095	2.99637	3.45681	ENSGALG00000005867	MARCH8-202	A0A3Q2U3N9	-	-	-	-	-	-	GO:0000209//protein polyubiquitination;GO:0002495//antigen processing and presentation of peptide antigen via MHC class II;GO:0006955//immune response	GO:0008270//zinc ion binding;GO:0042287//MHC protein binding;GO:0061630//ubiquitin protein ligase activity	GO:0005737//cytoplasm;GO:0005764//lysosome;GO:0016021//integral component of membrane;GO:0031901//early endosome membrane;GO:0031902//late endosome membrane
ENSGALG00000009520	0.4625	0.68328	-0.629702	0.006997204198188	0.016081736728777	no	ENSGALG00000009520	121	106	131	106	56	68	0.70899	0.60861	0.73224	0.6529	0.33759	0.39702	0.68328	0.4625	ENSGALG00000009520	MARCH1-203	F1NSN9	-	-	-	-	-	-	GO:0000209//protein polyubiquitination;GO:0002495//antigen processing and presentation of peptide antigen via MHC class II;GO:0006955//immune response	GO:0008270//zinc ion binding;GO:0042287//MHC protein binding;GO:0061630//ubiquitin protein ligase activity	GO:0005737//cytoplasm;GO:0005764//lysosome;GO:0016021//integral component of membrane;GO:0031901//early endosome membrane;GO:0031902//late endosome membrane
ENSGALG00000012584	35.4184	43.1535	-0.349334	0.012198508185881	0.026497473401957	no	ENSGALG00000012584	4496	5460	6213	5434	3584	3559	36.9015	43.9129	48.646	46.8837	30.2647	29.1069	43.1535	35.4184	ENSGALG00000012584	424332	A0A3Q2U0H6	MARCH7	XP_040559663.1	E3 ubiquitin-protein ligase MARCHF7 isoform X17	K10662	MARCH7	E3 ubiquitin-protein ligase MARCH7 [EC:2.3.2.27]	GO:0051865//protein autoubiquitination	GO:0008270//zinc ion binding;GO:0031624//ubiquitin conjugating enzyme binding;GO:0043130//ubiquitin binding	GO:0005634//nucleus
ENSGALG00000028673	1.10931	2.22891	-1.0915	0.012383257563055	0.02683587633469	no	ENSGALG00000028673	135	84	67	74	43	18	3.20989	1.95712	1.51971	1.84958	1.0519	0.42646	2.22891	1.10931	ENSGALG00000028673	768965	R4GIT3	MARCH3	XP_046761492.1	E3 ubiquitin-protein ligase MARCHF3 isoform X2	K10658	MARCH3	E3 ubiquitin-protein ligase MARCH3 [EC:2.3.2.27]	GO:0016567//protein ubiquitination	GO:0004842//ubiquitin-protein transferase activity;GO:0008270//zinc ion binding	GO:0005764//lysosome;GO:0005768//endosome;GO:0016021//integral component of membrane
ENSGALG00000029675	2.22472	6.54741	-1.62567	4.66E-15	5.54E-14	down	ENSGALG00000029675	431	301	313	153	91	94	8.26305	5.65472	5.72447	3.08347	1.79496	1.79573	6.54741	2.22472	ENSGALG00000029675	424221	A0A1D5PG09	MARCH4	XP_015145348.1	E3 ubiquitin-protein ligase MARCHF4	K10659	MARCH4_9_11	E3 ubiquitin-protein ligase MARCH4/9/11 [EC:2.3.2.27]	GO:0016567//protein ubiquitination	GO:0004842//ubiquitin-protein transferase activity;GO:0008270//zinc ion binding	GO:0005795//Golgi stack;GO:0005802//trans-Golgi network;GO:0016021//integral component of membrane
ENSGALG00000032234	33.7753	60.1863	-0.893956	5.78E-18	9.32E-17	down	ENSGALG00000032234	6655	7287	6477	4242	3386	3278	60.1582	64.5472	55.8534	40.3091	31.4908	29.5261	60.1863	33.7753	ENSGALG00000032234	MARCH5-201	A0A452J7Z9	-	-	-	-	-	-	GO:0000209//protein polyubiquitination;GO:0090140//regulation of mitochondrial fission	GO:0008270//zinc ion binding;GO:0061630//ubiquitin protein ligase activity	GO:0005741//mitochondrial outer membrane;GO:0016021//integral component of membrane
ENSGALG00000035699	33.5947	33.2587	-0.0462757	0.628778996114043	0.721587965254497	no	ENSGALG00000035699	5618	6068	6159	6771	4842	5536	32.1422	34.0189	33.6149	40.7222	28.5016	31.5602	33.2587	33.5947	ENSGALG00000035699	420927	A0A3Q2U218	MARCH6	XP_046787604.1	E3 ubiquitin-protein ligase MARCHF6 isoform X12	K10661	MARCH6	E3 ubiquitin-protein ligase MARCH6 [EC:2.3.2.27]	-	-	-
ENSGALG00000042584	0.09459	0.22579	-1.28329	0.151976106683592	0.23535284950256	no	ENSGALG00000042584	13	12	15	3	8	5	0.22539	0.20387	0.2481	0.05468	0.1427	0.08638	0.22579	0.09459	ENSGALG00000042584	420914	A0A1D5PVF1	2025-03-11	XP_015137727.1	E3 ubiquitin-protein ligase MARCHF11	K10659	MARCH4_9_11	E3 ubiquitin-protein ligase MARCH4/9/11 [EC:2.3.2.27]	GO:0016567//protein ubiquitination	GO:0004842//ubiquitin-protein transferase activity;GO:0008270//zinc ion binding	GO:0016021//integral component of membrane
